# Supplementary material for: Subduction history of the Caribbean from upper-mantle seismic imaging and plate reconstruction
Source: Nat Commun. 2021 Jul 9;12:4211. doi: 10.1038/s41467-021-24413-0 (PMC8270990; doi:10.1038/s41467-021-24413-0)
Supplement: Supplementary file 4 — Source Data [file 41467_2021_24413_MOESM4_ESM.zip]

Archive with 10 entries (9 files):
- GPlates_Files/
- __MACOSX/._GPlates_Files
- GPlates_Files/Northern_Trench_Segments_Braszus_2021.gpml
- __MACOSX/GPlates_Files/._Northern_Trench_Segments_Braszus_2021.gpml
- GPlates_Files/Proto_Caribbean_Spreading_Rough_Polygons_Braszus_2021.gpml
- __MACOSX/GPlates_Files/._Proto_Caribbean_Spreading_Rough_Polygons_Braszus_2021.gpml
- GPlates_Files/Southern_Trench_Segments_Braszus_2021.gpml
- __MACOSX/GPlates_Files/._Southern_Trench_Segments_Braszus_2021.gpml
- GPlates_Files/Plate_Boundaries_Braszus_2021_Edited_From_Muller_2019.gpml
- __MACOSX/GPlates_Files/._Plate_Boundaries_Braszus_2021_Edited_From_Muller_2019.gpml
