# Supplementary material for: Subduction history of the Caribbean from upper-mantle seismic imaging and plate reconstruction
Source: Nat Commun. 2021 Jul 9;12:4211. doi: 10.1038/s41467-021-24413-0 (PMC8270990; doi:10.1038/s41467-021-24413-0)
Supplement: Supplementary file 4 — Source Data [file 41467_2021_24413_MOESM4_ESM.zip › GPlates_Files/Southern_Trench_Segments_Braszus_2021.gpml]

<?xml version="1.0" encoding="UTF-8"?>
<gpml:FeatureCollection xmlns:gpml="http://www.gplates.org/gplates" xmlns:gml="http://www.opengis.net/gml" xmlns:xsi="http://www.w3.org/XMLSchema-instance" gpml:version="1.6.0336" xsi:schemaLocation="http://www.gplates.org/gplates ../xsd/gpml.xsd http://www.opengis.net/gml ../../../gml/current/base">
    <gml:featureMember>
        <gpml:UnclassifiedFeature>
            <gpml:identity>GPlates-64c3b9df-3a52-4414-a3db-a0201c641436</gpml:identity>
            <gpml:revision>GPlates-08c9dcd0-c403-485a-8d20-b6ec9761eaf6</gpml:revision>
            <gpml:geometryImportTime>
                <gml:TimeInstant>
                    <gml:timePosition gml:frame="http://gplates.org/TRS/flat">120</gml:timePosition>
                </gml:TimeInstant>
            </gpml:geometryImportTime>
            <gpml:reconstructionPlateId>
                <gpml:ConstantValue>
                    <gpml:value>0</gpml:value>
                    <gml:description></gml:description>
                    <gpml:valueType xmlns:gpml="http://www.gplates.org/gplates">gpml:plateId</gpml:valueType>
                </gpml:ConstantValue>
            </gpml:reconstructionPlateId>
            <gpml:unclassifiedGeometry>
                <gpml:ConstantValue>
                    <gpml:value>
                        <gml:OrientableCurve gml:orientation="+">
                            <gml:baseCurve>
                                <gml:LineString>
                                    <gml:posList gml:dimension="2">-1.3285465309167042 -61.267014783424436 -1.8637052090718917 -60.534826969365966 -4.8034422380591844 -57.486806207305264 -8.1464110162836754 -55.461388217079616 </gml:posList>
                                </gml:LineString>
                            </gml:baseCurve>
                        </gml:OrientableCurve>
                    </gpml:value>
                    <gml:description></gml:description>
                    <gpml:valueType xmlns:gml="http://www.opengis.net/gml">gml:OrientableCurve</gpml:valueType>
                </gpml:ConstantValue>
            </gpml:unclassifiedGeometry>
            <gml:name>Proto-Caribbean</gml:name>
            <gml:validTime>
                <gml:TimePeriod>
                    <gml:begin>
                        <gml:TimeInstant>
                            <gml:timePosition gml:frame="http://gplates.org/TRS/flat">120</gml:timePosition>
                        </gml:TimeInstant>
                    </gml:begin>
                    <gml:end>
                        <gml:TimeInstant>
                            <gml:timePosition gml:frame="http://gplates.org/TRS/flat">0</gml:timePosition>
                        </gml:TimeInstant>
                    </gml:end>
                </gml:TimePeriod>
            </gml:validTime>
        </gpml:UnclassifiedFeature>
    </gml:featureMember>
    <gml:featureMember>
        <gpml:UnclassifiedFeature>
            <gpml:identity>GPlates-c3f4f2fd-64d5-4cf5-aa7a-ab3f899ad2ae</gpml:identity>
            <gpml:revision>GPlates-87cfdf88-f3b7-465d-837f-775058c3498c</gpml:revision>
            <gpml:geometryImportTime>
                <gml:TimeInstant>
                    <gml:timePosition gml:frame="http://gplates.org/TRS/flat">110</gml:timePosition>
                </gml:TimeInstant>
            </gpml:geometryImportTime>
            <gpml:reconstructionPlateId>
                <gpml:ConstantValue>
                    <gpml:value>0</gpml:value>
                    <gml:description></gml:description>
                    <gpml:valueType xmlns:gpml="http://www.gplates.org/gplates">gpml:plateId</gpml:valueType>
                </gpml:ConstantValue>
            </gpml:reconstructionPlateId>
            <gpml:unclassifiedGeometry>
                <gpml:ConstantValue>
                    <gpml:value>
                        <gml:OrientableCurve gml:orientation="+">
                            <gml:baseCurve>
                                <gml:LineString>
                                    <gml:posList gml:dimension="2">0.54602938166811432 -61.597959452829457 -1.5123661596224345 -59.219170932883983 -4.7751891285585222 -56.967414013174931 -6.1621399527842273 -56.374094156179979 </gml:posList>
                                </gml:LineString>
                            </gml:baseCurve>
                        </gml:OrientableCurve>
                    </gpml:value>
                    <gml:description></gml:description>
                    <gpml:valueType xmlns:gml="http://www.opengis.net/gml">gml:OrientableCurve</gpml:valueType>
                </gpml:ConstantValue>
            </gpml:unclassifiedGeometry>
            <gml:name>Proto-Caribbean</gml:name>
            <gml:validTime>
                <gml:TimePeriod>
                    <gml:begin>
                        <gml:TimeInstant>
                            <gml:timePosition gml:frame="http://gplates.org/TRS/flat">110</gml:timePosition>
                        </gml:TimeInstant>
                    </gml:begin>
                    <gml:end>
                        <gml:TimeInstant>
                            <gml:timePosition gml:frame="http://gplates.org/TRS/flat">0</gml:timePosition>
                        </gml:TimeInstant>
                    </gml:end>
                </gml:TimePeriod>
            </gml:validTime>
        </gpml:UnclassifiedFeature>
    </gml:featureMember>
    <gml:featureMember>
        <gpml:UnclassifiedFeature>
            <gpml:identity>GPlates-77599ca4-9c83-4e34-b42d-462dd95b4364</gpml:identity>
            <gpml:revision>GPlates-c8e5b312-642a-46da-9e70-ea22e9a8427a</gpml:revision>
            <gpml:geometryImportTime>
                <gml:TimeInstant>
                    <gml:timePosition gml:frame="http://gplates.org/TRS/flat">100</gml:timePosition>
                </gml:TimeInstant>
            </gpml:geometryImportTime>
            <gpml:reconstructionPlateId>
                <gpml:ConstantValue>
                    <gpml:value>0</gpml:value>
                    <gml:description></gml:description>
                    <gpml:valueType xmlns:gpml="http://www.gplates.org/gplates">gpml:plateId</gpml:valueType>
                </gpml:ConstantValue>
            </gpml:reconstructionPlateId>
            <gpml:unclassifiedGeometry>
                <gpml:ConstantValue>
                    <gpml:value>
                        <gml:OrientableCurve gml:orientation="+">
                            <gml:baseCurve>
                                <gml:LineString>
                                    <gml:posList gml:dimension="2">2.4905016528596722 -63.365182275691751 0.49484468237818491 -60.671123827643079 -2.5833302311925661 -58.264546345344364 </gml:posList>
                                </gml:LineString>
                            </gml:baseCurve>
                        </gml:OrientableCurve>
                    </gpml:value>
                    <gml:description></gml:description>
                    <gpml:valueType xmlns:gml="http://www.opengis.net/gml">gml:OrientableCurve</gpml:valueType>
                </gpml:ConstantValue>
            </gpml:unclassifiedGeometry>
            <gml:name>Proto-Caribbean</gml:name>
            <gml:validTime>
                <gml:TimePeriod>
                    <gml:begin>
                        <gml:TimeInstant>
                            <gml:timePosition gml:frame="http://gplates.org/TRS/flat">100</gml:timePosition>
                        </gml:TimeInstant>
                    </gml:begin>
                    <gml:end>
                        <gml:TimeInstant>
                            <gml:timePosition gml:frame="http://gplates.org/TRS/flat">0</gml:timePosition>
                        </gml:TimeInstant>
                    </gml:end>
                </gml:TimePeriod>
            </gml:validTime>
        </gpml:UnclassifiedFeature>
    </gml:featureMember>
    <gml:featureMember>
        <gpml:UnclassifiedFeature>
            <gpml:identity>GPlates-4a9742a0-56c1-475d-a294-5786f7d219a0</gpml:identity>
            <gpml:revision>GPlates-4c092f0f-cc51-497d-b54f-6d7da52cc731</gpml:revision>
            <gpml:geometryImportTime>
                <gml:TimeInstant>
                    <gml:timePosition gml:frame="http://gplates.org/TRS/flat">90</gml:timePosition>
                </gml:TimeInstant>
            </gpml:geometryImportTime>
            <gpml:reconstructionPlateId>
                <gpml:ConstantValue>
                    <gpml:value>0</gpml:value>
                    <gml:description></gml:description>
                    <gpml:valueType xmlns:gpml="http://www.gplates.org/gplates">gpml:plateId</gpml:valueType>
                </gpml:ConstantValue>
            </gpml:reconstructionPlateId>
            <gpml:unclassifiedGeometry>
                <gpml:ConstantValue>
                    <gpml:value>
                        <gml:OrientableCurve gml:orientation="+">
                            <gml:baseCurve>
                                <gml:LineString>
                                    <gml:posList gml:dimension="2">4.7808688120639928 -61.687610539748547 2.4162375491098218 -59.052302099937144 0.44945297192971179 -57.528057137821754 0.079891010765927944 -57.353266809893043 </gml:posList>
                                </gml:LineString>
                            </gml:baseCurve>
                        </gml:OrientableCurve>
                    </gpml:value>
                    <gml:description></gml:description>
                    <gpml:valueType xmlns:gml="http://www.opengis.net/gml">gml:OrientableCurve</gpml:valueType>
                </gpml:ConstantValue>
            </gpml:unclassifiedGeometry>
            <gml:name>Proto-Caribbean</gml:name>
            <gml:validTime>
                <gml:TimePeriod>
                    <gml:begin>
                        <gml:TimeInstant>
                            <gml:timePosition gml:frame="http://gplates.org/TRS/flat">90</gml:timePosition>
                        </gml:TimeInstant>
                    </gml:begin>
                    <gml:end>
                        <gml:TimeInstant>
                            <gml:timePosition gml:frame="http://gplates.org/TRS/flat">0</gml:timePosition>
                        </gml:TimeInstant>
                    </gml:end>
                </gml:TimePeriod>
            </gml:validTime>
        </gpml:UnclassifiedFeature>
    </gml:featureMember>
    <gml:featureMember>
        <gpml:UnclassifiedFeature>
            <gpml:identity>GPlates-0dc3c3a2-684d-4083-bae3-82283bed01fc</gpml:identity>
            <gpml:revision>GPlates-d96f0c3c-3827-4f9a-b5b7-b3205f5abfe4</gpml:revision>
            <gpml:geometryImportTime>
                <gml:TimeInstant>
                    <gml:timePosition gml:frame="http://gplates.org/TRS/flat">80</gml:timePosition>
                </gml:TimeInstant>
            </gpml:geometryImportTime>
            <gpml:reconstructionPlateId>
                <gpml:ConstantValue>
                    <gpml:value>0</gpml:value>
                    <gml:description></gml:description>
                    <gpml:valueType xmlns:gpml="http://www.gplates.org/gplates">gpml:plateId</gpml:valueType>
                </gpml:ConstantValue>
            </gpml:reconstructionPlateId>
            <gpml:unclassifiedGeometry>
                <gpml:ConstantValue>
                    <gpml:value>
                        <gml:OrientableCurve gml:orientation="+">
                            <gml:baseCurve>
                                <gml:LineString>
                                    <gml:posList gml:dimension="2">8.9524927748052896 -62.804409885954236 7.9219880238271827 -61.068085927739396 7.1230500656239446 -60.193303632042181 5.5569088512491263 -59.436597493932062 3.9630384692629095 -59.15839182306447 1.8155943638840024 -59.262279719662651 </gml:posList>
                                </gml:LineString>
                            </gml:baseCurve>
                        </gml:OrientableCurve>
                    </gpml:value>
                    <gml:description></gml:description>
                    <gpml:valueType xmlns:gml="http://www.opengis.net/gml">gml:OrientableCurve</gpml:valueType>
                </gpml:ConstantValue>
            </gpml:unclassifiedGeometry>
            <gml:name>Proto-Caribbean</gml:name>
            <gml:validTime>
                <gml:TimePeriod>
                    <gml:begin>
                        <gml:TimeInstant>
                            <gml:timePosition gml:frame="http://gplates.org/TRS/flat">80</gml:timePosition>
                        </gml:TimeInstant>
                    </gml:begin>
                    <gml:end>
                        <gml:TimeInstant>
                            <gml:timePosition gml:frame="http://gplates.org/TRS/flat">0</gml:timePosition>
                        </gml:TimeInstant>
                    </gml:end>
                </gml:TimePeriod>
            </gml:validTime>
        </gpml:UnclassifiedFeature>
    </gml:featureMember>
    <gml:featureMember>
        <gpml:UnclassifiedFeature>
            <gpml:identity>GPlates-5316edd5-fd27-4b7f-998a-a87198d31052</gpml:identity>
            <gpml:revision>GPlates-ce8484d8-769a-463e-8319-78a263753fec</gpml:revision>
            <gpml:geometryImportTime>
                <gml:TimeInstant>
                    <gml:timePosition gml:frame="http://gplates.org/TRS/flat">70</gml:timePosition>
                </gml:TimeInstant>
            </gpml:geometryImportTime>
            <gpml:reconstructionPlateId>
                <gpml:ConstantValue>
                    <gpml:value>0</gpml:value>
                    <gml:description></gml:description>
                    <gpml:valueType xmlns:gpml="http://www.gplates.org/gplates">gpml:plateId</gpml:valueType>
                </gpml:ConstantValue>
            </gpml:reconstructionPlateId>
            <gpml:unclassifiedGeometry>
                <gpml:ConstantValue>
                    <gpml:value>
                        <gml:OrientableCurve gml:orientation="+">
                            <gml:baseCurve>
                                <gml:LineString>
                                    <gml:posList gml:dimension="2">12.39579184715074 -62.724717525183806 11.734748604748624 -61.722035656009425 11.276398422611424 -61.420232392771823 3.5224358784692891 -61.345959217698223 </gml:posList>
                                </gml:LineString>
                            </gml:baseCurve>
                        </gml:OrientableCurve>
                    </gpml:value>
                    <gml:description></gml:description>
                    <gpml:valueType xmlns:gml="http://www.opengis.net/gml">gml:OrientableCurve</gpml:valueType>
                </gpml:ConstantValue>
            </gpml:unclassifiedGeometry>
            <gml:name>Proto-Caribbean</gml:name>
            <gml:validTime>
                <gml:TimePeriod>
                    <gml:begin>
                        <gml:TimeInstant>
                            <gml:timePosition gml:frame="http://gplates.org/TRS/flat">70</gml:timePosition>
                        </gml:TimeInstant>
                    </gml:begin>
                    <gml:end>
                        <gml:TimeInstant>
                            <gml:timePosition gml:frame="http://gplates.org/TRS/flat">0</gml:timePosition>
                        </gml:TimeInstant>
                    </gml:end>
                </gml:TimePeriod>
            </gml:validTime>
        </gpml:UnclassifiedFeature>
    </gml:featureMember>
    <gml:featureMember>
        <gpml:UnclassifiedFeature>
            <gpml:identity>GPlates-4f08eef6-9fce-4405-95eb-cb13360a516e</gpml:identity>
            <gpml:revision>GPlates-5a67a041-c3fc-4891-9362-cf3f992ba883</gpml:revision>
            <gpml:geometryImportTime>
                <gml:TimeInstant>
                    <gml:timePosition gml:frame="http://gplates.org/TRS/flat">60</gml:timePosition>
                </gml:TimeInstant>
            </gpml:geometryImportTime>
            <gpml:reconstructionPlateId>
                <gpml:ConstantValue>
                    <gpml:value>0</gpml:value>
                    <gml:description></gml:description>
                    <gpml:valueType xmlns:gpml="http://www.gplates.org/gplates">gpml:plateId</gpml:valueType>
                </gpml:ConstantValue>
            </gpml:reconstructionPlateId>
            <gpml:unclassifiedGeometry>
                <gpml:ConstantValue>
                    <gpml:value>
                        <gml:OrientableCurve gml:orientation="+">
                            <gml:baseCurve>
                                <gml:LineString>
                                    <gml:posList gml:dimension="2">15.739646242537921 -64.930884522328569 15.332335164778137 -64.410748742336352 14.249538553072311 -63.708024949173513 12.06315297159491 -63.591156457423153 11.706190652046354 -63.275997437411995 10.696863439629443 -62.957993015808213 10.051288111935262 -62.596205959125427 8.6824163420306792 -62.533578149298499 5.4644519229622937 -63.351000577346923 </gml:posList>
                                </gml:LineString>
                            </gml:baseCurve>
                        </gml:OrientableCurve>
                    </gpml:value>
                    <gml:description></gml:description>
                    <gpml:valueType xmlns:gml="http://www.opengis.net/gml">gml:OrientableCurve</gpml:valueType>
                </gpml:ConstantValue>
            </gpml:unclassifiedGeometry>
            <gml:name>Proto-Caribbean</gml:name>
            <gml:validTime>
                <gml:TimePeriod>
                    <gml:begin>
                        <gml:TimeInstant>
                            <gml:timePosition gml:frame="http://gplates.org/TRS/flat">60</gml:timePosition>
                        </gml:TimeInstant>
                    </gml:begin>
                    <gml:end>
                        <gml:TimeInstant>
                            <gml:timePosition gml:frame="http://gplates.org/TRS/flat">0</gml:timePosition>
                        </gml:TimeInstant>
                    </gml:end>
                </gml:TimePeriod>
            </gml:validTime>
        </gpml:UnclassifiedFeature>
    </gml:featureMember>
    <gml:featureMember>
        <gpml:UnclassifiedFeature>
            <gpml:identity>GPlates-82b7ab1e-e3ae-4bf7-bf79-29ca1e6f5dcf</gpml:identity>
            <gpml:revision>GPlates-96ca7d8b-10a7-4f5e-8bd0-90e5121ab367</gpml:revision>
            <gpml:geometryImportTime>
                <gml:TimeInstant>
                    <gml:timePosition gml:frame="http://gplates.org/TRS/flat">50</gml:timePosition>
                </gml:TimeInstant>
            </gpml:geometryImportTime>
            <gpml:reconstructionPlateId>
                <gpml:ConstantValue>
                    <gpml:value>0</gpml:value>
                    <gml:description></gml:description>
                    <gpml:valueType xmlns:gpml="http://www.gplates.org/gplates">gpml:plateId</gpml:valueType>
                </gpml:ConstantValue>
            </gpml:reconstructionPlateId>
            <gpml:unclassifiedGeometry>
                <gpml:ConstantValue>
                    <gpml:value>
                        <gml:OrientableCurve gml:orientation="+">
                            <gml:baseCurve>
                                <gml:LineString>
                                    <gml:posList gml:dimension="2">15.957571607211435 -63.813192025777518 15.963801301071657 -63.861623704621742 15.643474808330733 -63.681336649773684 15.461726831783915 -63.52673238465087 14.027502350903674 -62.643912456394666 12.268966893601672 -61.778663179925879 10.166189198257428 -61.066694741610405 8.6424646049122522 -60.927260037118607 7.1911398569371192 -60.95306094028421 </gml:posList>
                                </gml:LineString>
                            </gml:baseCurve>
                        </gml:OrientableCurve>
                    </gpml:value>
                    <gml:description></gml:description>
                    <gpml:valueType xmlns:gml="http://www.opengis.net/gml">gml:OrientableCurve</gpml:valueType>
                </gpml:ConstantValue>
            </gpml:unclassifiedGeometry>
            <gml:name>Proto-Caribbean</gml:name>
            <gml:validTime>
                <gml:TimePeriod>
                    <gml:begin>
                        <gml:TimeInstant>
                            <gml:timePosition gml:frame="http://gplates.org/TRS/flat">50</gml:timePosition>
                        </gml:TimeInstant>
                    </gml:begin>
                    <gml:end>
                        <gml:TimeInstant>
                            <gml:timePosition gml:frame="http://gplates.org/TRS/flat">0</gml:timePosition>
                        </gml:TimeInstant>
                    </gml:end>
                </gml:TimePeriod>
            </gml:validTime>
        </gpml:UnclassifiedFeature>
    </gml:featureMember>
    <gml:featureMember>
        <gpml:UnclassifiedFeature>
            <gpml:identity>GPlates-bb4d6833-dda2-48cd-9db4-5f82e9be1f64</gpml:identity>
            <gpml:revision>GPlates-694cf0b6-0f43-4471-9aba-9cc7ba3f29eb</gpml:revision>
            <gpml:geometryImportTime>
                <gml:TimeInstant>
                    <gml:timePosition gml:frame="http://gplates.org/TRS/flat">40</gml:timePosition>
                </gml:TimeInstant>
            </gpml:geometryImportTime>
            <gpml:reconstructionPlateId>
                <gpml:ConstantValue>
                    <gpml:value>0</gpml:value>
                    <gml:description></gml:description>
                    <gpml:valueType xmlns:gpml="http://www.gplates.org/gplates">gpml:plateId</gpml:valueType>
                </gpml:ConstantValue>
            </gpml:reconstructionPlateId>
            <gpml:unclassifiedGeometry>
                <gpml:ConstantValue>
                    <gpml:value>
                        <gml:OrientableCurve gml:orientation="+">
                            <gml:baseCurve>
                                <gml:LineString>
                                    <gml:posList gml:dimension="2">13.925624650725902 -60.443644856431916 12.544502374163585 -59.973064233309465 11.625097773912929 -59.914331144383141 9.5709550266136691 -60.541103050246122 </gml:posList>
                                </gml:LineString>
                            </gml:baseCurve>
                        </gml:OrientableCurve>
                    </gpml:value>
                    <gml:description></gml:description>
                    <gpml:valueType xmlns:gml="http://www.opengis.net/gml">gml:OrientableCurve</gpml:valueType>
                </gpml:ConstantValue>
            </gpml:unclassifiedGeometry>
            <gml:name>Proto-Caribbean</gml:name>
            <gml:validTime>
                <gml:TimePeriod>
                    <gml:begin>
                        <gml:TimeInstant>
                            <gml:timePosition gml:frame="http://gplates.org/TRS/flat">40</gml:timePosition>
                        </gml:TimeInstant>
                    </gml:begin>
                    <gml:end>
                        <gml:TimeInstant>
                            <gml:timePosition gml:frame="http://gplates.org/TRS/flat">0</gml:timePosition>
                        </gml:TimeInstant>
                    </gml:end>
                </gml:TimePeriod>
            </gml:validTime>
        </gpml:UnclassifiedFeature>
    </gml:featureMember>
    <gml:featureMember>
        <gpml:UnclassifiedFeature>
            <gpml:identity>GPlates-5494ab46-d613-46fb-9484-6c9029713a9d</gpml:identity>
            <gpml:revision>GPlates-d1ba4a2b-c9c7-4fd9-b82c-a468fda234d1</gpml:revision>
            <gpml:geometryImportTime>
                <gml:TimeInstant>
                    <gml:timePosition gml:frame="http://gplates.org/TRS/flat">30</gml:timePosition>
                </gml:TimeInstant>
            </gpml:geometryImportTime>
            <gpml:reconstructionPlateId>
                <gpml:ConstantValue>
                    <gpml:value>0</gpml:value>
                    <gml:description></gml:description>
                    <gpml:valueType xmlns:gpml="http://www.gplates.org/gplates">gpml:plateId</gpml:valueType>
                </gpml:ConstantValue>
            </gpml:reconstructionPlateId>
            <gpml:unclassifiedGeometry>
                <gpml:ConstantValue>
                    <gpml:value>
                        <gml:OrientableCurve gml:orientation="+">
                            <gml:baseCurve>
                                <gml:LineString>
                                    <gml:posList gml:dimension="2">13.887545611118327 -61.051810204049545 12.152616133300871 -60.785377586851233 9.9966958276299955 -61.631553393159948 </gml:posList>
                                </gml:LineString>
                            </gml:baseCurve>
                        </gml:OrientableCurve>
                    </gpml:value>
                    <gml:description></gml:description>
                    <gpml:valueType xmlns:gml="http://www.opengis.net/gml">gml:OrientableCurve</gpml:valueType>
                </gpml:ConstantValue>
            </gpml:unclassifiedGeometry>
            <gml:name>Proto-Caribbean</gml:name>
            <gml:validTime>
                <gml:TimePeriod>
                    <gml:begin>
                        <gml:TimeInstant>
                            <gml:timePosition gml:frame="http://gplates.org/TRS/flat">30</gml:timePosition>
                        </gml:TimeInstant>
                    </gml:begin>
                    <gml:end>
                        <gml:TimeInstant>
                            <gml:timePosition gml:frame="http://gplates.org/TRS/flat">0</gml:timePosition>
                        </gml:TimeInstant>
                    </gml:end>
                </gml:TimePeriod>
            </gml:validTime>
        </gpml:UnclassifiedFeature>
    </gml:featureMember>
    <gml:featureMember>
        <gpml:UnclassifiedFeature>
            <gpml:identity>GPlates-828d45db-e067-43d7-b9c1-77712de65a09</gpml:identity>
            <gpml:revision>GPlates-6e2ac0be-599f-4b35-8a43-fef25cace71d</gpml:revision>
            <gpml:geometryImportTime>
                <gml:TimeInstant>
                    <gml:timePosition gml:frame="http://gplates.org/TRS/flat">20</gml:timePosition>
                </gml:TimeInstant>
            </gpml:geometryImportTime>
            <gpml:reconstructionPlateId>
                <gpml:ConstantValue>
                    <gpml:value>0</gpml:value>
                    <gml:description></gml:description>
                    <gpml:valueType xmlns:gpml="http://www.gplates.org/gplates">gpml:plateId</gpml:valueType>
                </gpml:ConstantValue>
            </gpml:reconstructionPlateId>
            <gpml:unclassifiedGeometry>
                <gpml:ConstantValue>
                    <gpml:value>
                        <gml:OrientableCurve gml:orientation="+">
                            <gml:baseCurve>
                                <gml:LineString>
                                    <gml:posList gml:dimension="2">18.637831056832049 -66.487268057615282 18.324835043041961 -63.26839943878889 17.4054094482692 -62.370599989765886 16.345563872515608 -61.692353983509868 14.42752248212811 -60.890909415255976 12.51859101182075 -60.89054824455576 11.448530574692935 -61.080747009197843 10.618417430419633 -61.362888908121867 </gml:posList>
                                </gml:LineString>
                            </gml:baseCurve>
                        </gml:OrientableCurve>
                    </gpml:value>
                    <gml:description></gml:description>
                    <gpml:valueType xmlns:gml="http://www.opengis.net/gml">gml:OrientableCurve</gpml:valueType>
                </gpml:ConstantValue>
            </gpml:unclassifiedGeometry>
            <gml:name>Proto-Caribbean</gml:name>
            <gml:validTime>
                <gml:TimePeriod>
                    <gml:begin>
                        <gml:TimeInstant>
                            <gml:timePosition gml:frame="http://gplates.org/TRS/flat">20</gml:timePosition>
                        </gml:TimeInstant>
                    </gml:begin>
                    <gml:end>
                        <gml:TimeInstant>
                            <gml:timePosition gml:frame="http://gplates.org/TRS/flat">0</gml:timePosition>
                        </gml:TimeInstant>
                    </gml:end>
                </gml:TimePeriod>
            </gml:validTime>
        </gpml:UnclassifiedFeature>
    </gml:featureMember>
    <gml:featureMember>
        <gpml:UnclassifiedFeature>
            <gpml:identity>GPlates-ea5211b4-0ae8-4567-b3ca-4fc77deffb10</gpml:identity>
            <gpml:revision>GPlates-81f34a38-854d-44c5-a616-b56d25900caa</gpml:revision>
            <gpml:geometryImportTime>
                <gml:TimeInstant>
                    <gml:timePosition gml:frame="http://gplates.org/TRS/flat">10</gml:timePosition>
                </gml:TimeInstant>
            </gpml:geometryImportTime>
            <gpml:reconstructionPlateId>
                <gpml:ConstantValue>
                    <gpml:value>0</gpml:value>
                    <gml:description></gml:description>
                    <gpml:valueType xmlns:gpml="http://www.gplates.org/gplates">gpml:plateId</gpml:valueType>
                </gpml:ConstantValue>
            </gpml:reconstructionPlateId>
            <gpml:unclassifiedGeometry>
                <gpml:ConstantValue>
                    <gpml:value>
                        <gml:OrientableCurve gml:orientation="+">
                            <gml:baseCurve>
                                <gml:LineString>
                                    <gml:posList gml:dimension="2">19.001117955419527 -66.9921186923048 18.712608163293023 -62.861681714703586 17.341094661342641 -61.388523430568362 15.17570218867319 -60.361458259062424 13.169768713284556 -60.079113333152158 10.789850622442064 -60.548384483017195 </gml:posList>
                                </gml:LineString>
                            </gml:baseCurve>
                        </gml:OrientableCurve>
                    </gpml:value>
                    <gml:description></gml:description>
                    <gpml:valueType xmlns:gml="http://www.opengis.net/gml">gml:OrientableCurve</gpml:valueType>
                </gpml:ConstantValue>
            </gpml:unclassifiedGeometry>
            <gml:name>Proto-Caribbean</gml:name>
            <gml:validTime>
                <gml:TimePeriod>
                    <gml:begin>
                        <gml:TimeInstant>
                            <gml:timePosition gml:frame="http://gplates.org/TRS/flat">10</gml:timePosition>
                        </gml:TimeInstant>
                    </gml:begin>
                    <gml:end>
                        <gml:TimeInstant>
                            <gml:timePosition gml:frame="http://gplates.org/TRS/flat">0</gml:timePosition>
                        </gml:TimeInstant>
                    </gml:end>
                </gml:TimePeriod>
            </gml:validTime>
        </gpml:UnclassifiedFeature>
    </gml:featureMember>
    <gml:featureMember>
        <gpml:UnclassifiedFeature>
            <gpml:identity>GPlates-c74555a3-0c06-4ca4-bf8a-6d369578d118</gpml:identity>
            <gpml:revision>GPlates-f1f5e565-141d-414d-8fa4-6d4e4fbdecb8</gpml:revision>
            <gpml:geometryImportTime>
                <gml:TimeInstant>
                    <gml:timePosition gml:frame="http://gplates.org/TRS/flat">0</gml:timePosition>
                </gml:TimeInstant>
            </gpml:geometryImportTime>
            <gpml:reconstructionPlateId>
                <gpml:ConstantValue>
                    <gpml:value>0</gpml:value>
                    <gml:description></gml:description>
                    <gpml:valueType xmlns:gpml="http://www.gplates.org/gplates">gpml:plateId</gpml:valueType>
                </gpml:ConstantValue>
            </gpml:reconstructionPlateId>
            <gpml:unclassifiedGeometry>
                <gpml:ConstantValue>
                    <gpml:value>
                        <gml:OrientableCurve gml:orientation="+">
                            <gml:baseCurve>
                                <gml:LineString>
                                    <gml:posList gml:dimension="2">19.884754126192512 -67.137314624600364 19.619287717243928 -62.192414440016208 18.418246602186017 -61.028447262755599 16.336453912400884 -59.911645474942503 14.724820967397287 -59.485789473935426 12.733838799381177 -59.235142285030683 11.573718058282568 -59.587121754610607 </gml:posList>
                                </gml:LineString>
                            </gml:baseCurve>
                        </gml:OrientableCurve>
                    </gpml:value>
                    <gml:description></gml:description>
                    <gpml:valueType xmlns:gml="http://www.opengis.net/gml">gml:OrientableCurve</gpml:valueType>
                </gpml:ConstantValue>
            </gpml:unclassifiedGeometry>
            <gml:name>Proto-Caribbean</gml:name>
            <gml:validTime>
                <gml:TimePeriod>
                    <gml:begin>
                        <gml:TimeInstant>
                            <gml:timePosition gml:frame="http://gplates.org/TRS/flat">0</gml:timePosition>
                        </gml:TimeInstant>
                    </gml:begin>
                    <gml:end>
                        <gml:TimeInstant>
                            <gml:timePosition gml:frame="http://gplates.org/TRS/flat">0</gml:timePosition>
                        </gml:TimeInstant>
                    </gml:end>
                </gml:TimePeriod>
            </gml:validTime>
        </gpml:UnclassifiedFeature>
    </gml:featureMember>
</gpml:FeatureCollection>
