# Supplementary material for: Subduction history of the Caribbean from upper-mantle seismic imaging and plate reconstruction
Source: Nat Commun. 2021 Jul 9;12:4211. doi: 10.1038/s41467-021-24413-0 (PMC8270990; doi:10.1038/s41467-021-24413-0)
Supplement: Supplementary file 4 — Source Data [file 41467_2021_24413_MOESM4_ESM.zip › GPlates_Files/Plate_Boundaries_Braszus_2021_Edited_From_Muller_2019.gpml]

<?xml version="1.0" encoding="UTF-8"?>
<gpml:FeatureCollection xmlns:gpml="http://www.gplates.org/gplates" xmlns:gml="http://www.opengis.net/gml" xmlns:xsi="http://www.w3.org/XMLSchema-instance" gpml:version="1.6.0336" xsi:schemaLocation="http://www.gplates.org/gplates ../xsd/gpml.xsd http://www.opengis.net/gml ../../../gml/current/base">
    <gml:featureMember>
        <gpml:ContinentalRift>
            <gpml:identity>GPlates-6480e2c2-cbe6-4d09-be8e-ea2e83f2c727</gpml:identity>
            <gpml:revision>GPlates-89a537a3-700a-4a06-b8b1-a6ae34b3ecba</gpml:revision>
            <gml:name>Africa-East Antarctica Synthetic Boundary</gml:name>
            <gml:validTime>
                <gml:TimePeriod>
                    <gml:begin>
                        <gml:TimeInstant>
                            <gml:timePosition gml:frame="http://gplates.org/TRS/flat">190</gml:timePosition>
                        </gml:TimeInstant>
                    </gml:begin>
                    <gml:end>
                        <gml:TimeInstant>
                            <gml:timePosition gml:frame="http://gplates.org/TRS/flat">154.09999999999999</gml:timePosition>
                        </gml:TimeInstant>
                    </gml:end>
                </gml:TimePeriod>
            </gml:validTime>
            <gpml:reconstructionPlateId>
                <gpml:ConstantValue>
                    <gpml:value>0</gpml:value>
                    <gml:description></gml:description>
                    <gpml:valueType xmlns:gpml="http://www.gplates.org/gplates">gpml:plateId</gpml:valueType>
                </gpml:ConstantValue>
            </gpml:reconstructionPlateId>
            <gpml:reconstructionMethod>HalfStageRotation</gpml:reconstructionMethod>
            <gpml:leftPlate>802</gpml:leftPlate>
            <gpml:rightPlate>701</gpml:rightPlate>
            <gpml:centerLineOf>
                <gpml:ConstantValue>
                    <gpml:value>
                        <gml:OrientableCurve>
                            <gml:baseCurve>
                                <gml:LineString>
                                    <gml:posList gml:dimension="2">-55.922899999999991 23.580499999999997 -53.675099999999986 26.038499999999999 -51.935899999999982 27.0977 -51.057200000000002 28.427800000000005 -48.870199999999976 31.109700000000007 -47.455899999999986 32.150500000000001 -44.500999999999998 34.9009 </gml:posList>
                                </gml:LineString>
                            </gml:baseCurve>
                        </gml:OrientableCurve>
                    </gpml:value>
                    <gml:description></gml:description>
                    <gpml:valueType xmlns:gml="http://www.opengis.net/gml">gml:OrientableCurve</gpml:valueType>
                </gpml:ConstantValue>
            </gpml:centerLineOf>
        </gpml:ContinentalRift>
    </gml:featureMember>
    <gml:featureMember>
        <gpml:ContinentalRift>
            <gpml:identity>GPlates-2c350056-f0de-42db-83c7-454b0aca8791</gpml:identity>
            <gpml:revision>GPlates-b86c8159-e51f-4d01-a7b8-7ea0f9c3d651</gpml:revision>
            <gml:name>Africa-Madagascar Synthetic Boundary</gml:name>
            <gml:validTime>
                <gml:TimePeriod>
                    <gml:begin>
                        <gml:TimeInstant>
                            <gml:timePosition gml:frame="http://gplates.org/TRS/flat">190</gml:timePosition>
                        </gml:TimeInstant>
                    </gml:begin>
                    <gml:end>
                        <gml:TimeInstant>
                            <gml:timePosition gml:frame="http://gplates.org/TRS/flat">154.09999999999999</gml:timePosition>
                        </gml:TimeInstant>
                    </gml:end>
                </gml:TimePeriod>
            </gml:validTime>
            <gpml:reconstructionPlateId>
                <gpml:ConstantValue>
                    <gpml:value>0</gpml:value>
                    <gml:description></gml:description>
                    <gpml:valueType xmlns:gpml="http://www.gplates.org/gplates">gpml:plateId</gpml:valueType>
                </gpml:ConstantValue>
            </gpml:reconstructionPlateId>
            <gpml:reconstructionMethod>HalfStageRotation</gpml:reconstructionMethod>
            <gpml:leftPlate>702</gpml:leftPlate>
            <gpml:rightPlate>713</gpml:rightPlate>
            <gpml:centerLineOf>
                <gpml:ConstantValue>
                    <gpml:value>
                        <gml:OrientableCurve>
                            <gml:baseCurve>
                                <gml:LineString>
                                    <gml:posList gml:dimension="2">-23.939800000000005 43.197300000000006 -20.575299999999999 42.699800000000003 -16.660799999999998 41.708100000000009 -14.804499999999996 41.492699999999999 -10.8927 41.437600000000003 </gml:posList>
                                </gml:LineString>
                            </gml:baseCurve>
                        </gml:OrientableCurve>
                    </gpml:value>
                    <gml:description></gml:description>
                    <gpml:valueType xmlns:gml="http://www.opengis.net/gml">gml:OrientableCurve</gpml:valueType>
                </gpml:ConstantValue>
            </gpml:centerLineOf>
        </gpml:ContinentalRift>
    </gml:featureMember>
    <gml:featureMember>
        <gpml:ContinentalRift>
            <gpml:identity>GPlates-b8089cea-65a5-4284-95e0-621ee50462f6</gpml:identity>
            <gpml:revision>GPlates-e9e72be0-31e0-4ace-8eb9-71518bc6ea0d</gpml:revision>
            <gml:name>Africa-Madagascar Synthetic Boundary</gml:name>
            <gml:validTime>
                <gml:TimePeriod>
                    <gml:begin>
                        <gml:TimeInstant>
                            <gml:timePosition gml:frame="http://gplates.org/TRS/flat">200</gml:timePosition>
                        </gml:TimeInstant>
                    </gml:begin>
                    <gml:end>
                        <gml:TimeInstant>
                            <gml:timePosition gml:frame="http://gplates.org/TRS/flat">154.09999999999999</gml:timePosition>
                        </gml:TimeInstant>
                    </gml:end>
                </gml:TimePeriod>
            </gml:validTime>
            <gpml:reconstructionPlateId>
                <gpml:ConstantValue>
                    <gpml:value>0</gpml:value>
                    <gml:description></gml:description>
                    <gpml:valueType xmlns:gpml="http://www.gplates.org/gplates">gpml:plateId</gpml:valueType>
                </gpml:ConstantValue>
            </gpml:reconstructionPlateId>
            <gpml:reconstructionMethod>HalfStageRotation</gpml:reconstructionMethod>
            <gpml:leftPlate>702</gpml:leftPlate>
            <gpml:rightPlate>709</gpml:rightPlate>
            <gpml:centerLineOf>
                <gpml:ConstantValue>
                    <gpml:value>
                        <gml:OrientableCurve>
                            <gml:baseCurve>
                                <gml:LineString>
                                    <gml:posList gml:dimension="2">-13.075100000000042 40.832500000000024 -9.3522800000000252 43.254899999999992 -2.7473100000000104 49.643299999999989 3.2315500000000066 53.582400000000014 11.378643639509072 61.740808287512834 15.350222725176959 66.635130407263702 </gml:posList>
                                </gml:LineString>
                            </gml:baseCurve>
                        </gml:OrientableCurve>
                    </gpml:value>
                    <gml:description></gml:description>
                    <gpml:valueType xmlns:gml="http://www.opengis.net/gml">gml:OrientableCurve</gpml:valueType>
                </gpml:ConstantValue>
            </gpml:centerLineOf>
        </gpml:ContinentalRift>
    </gml:featureMember>
    <gml:featureMember>
        <gpml:ContinentalRift>
            <gpml:identity>GPlates-78a92a01-02fc-41c5-b826-1fe56b233f55</gpml:identity>
            <gpml:revision>GPlates-e37652d8-4aed-4259-83bb-0681cac08431</gpml:revision>
            <gml:name>Africa-South America Synthetic Boundary</gml:name>
            <gml:validTime>
                <gml:TimePeriod>
                    <gml:begin>
                        <gml:TimeInstant>
                            <gml:timePosition gml:frame="http://gplates.org/TRS/flat">200</gml:timePosition>
                        </gml:TimeInstant>
                    </gml:begin>
                    <gml:end>
                        <gml:TimeInstant>
                            <gml:timePosition gml:frame="http://gplates.org/TRS/flat">132.09999999999999</gml:timePosition>
                        </gml:TimeInstant>
                    </gml:end>
                </gml:TimePeriod>
            </gml:validTime>
            <gpml:reconstructionPlateId>
                <gpml:ConstantValue>
                    <gpml:value>0</gpml:value>
                    <gml:description></gml:description>
                    <gpml:valueType xmlns:gpml="http://www.gplates.org/gplates">gpml:plateId</gpml:valueType>
                </gpml:ConstantValue>
            </gpml:reconstructionPlateId>
            <gpml:reconstructionMethod>HalfStageRotation</gpml:reconstructionMethod>
            <gpml:leftPlate>701</gpml:leftPlate>
            <gpml:rightPlate>280</gpml:rightPlate>
            <gpml:centerLineOf>
                <gpml:ConstantValue>
                    <gpml:value>
                        <gml:OrientableCurve>
                            <gml:baseCurve>
                                <gml:LineString>
                                    <gml:posList gml:dimension="2">-42.167874125234036 -2.7168810195797342 -50.466322745150777 6.1658960096423678 </gml:posList>
                                </gml:LineString>
                            </gml:baseCurve>
                        </gml:OrientableCurve>
                    </gpml:value>
                    <gml:description></gml:description>
                    <gpml:valueType xmlns:gml="http://www.opengis.net/gml">gml:OrientableCurve</gpml:valueType>
                </gpml:ConstantValue>
            </gpml:centerLineOf>
        </gpml:ContinentalRift>
    </gml:featureMember>
    <gml:featureMember>
        <gpml:ContinentalRift>
            <gpml:identity>GPlates-e27b81ac-ecb4-464f-9c0e-36915984ecfa</gpml:identity>
            <gpml:revision>GPlates-0fc25009-e92b-4ffc-b284-070322b37579</gpml:revision>
            <gml:name>Arabia - Somalia (Torsvik 2010)</gml:name>
            <gml:validTime>
                <gml:TimePeriod>
                    <gml:begin>
                        <gml:TimeInstant>
                            <gml:timePosition gml:frame="http://gplates.org/TRS/flat">132</gml:timePosition>
                        </gml:TimeInstant>
                    </gml:begin>
                    <gml:end>
                        <gml:TimeInstant>
                            <gml:timePosition gml:frame="http://gplates.org/TRS/flat">0</gml:timePosition>
                        </gml:TimeInstant>
                    </gml:end>
                </gml:TimePeriod>
            </gml:validTime>
            <gpml:reconstructionPlateId>
                <gpml:ConstantValue>
                    <gpml:value>0</gpml:value>
                    <gml:description></gml:description>
                    <gpml:valueType xmlns:gpml="http://www.gplates.org/gplates">gpml:plateId</gpml:valueType>
                </gpml:ConstantValue>
            </gpml:reconstructionPlateId>
            <gpml:reconstructionMethod>HalfStageRotation</gpml:reconstructionMethod>
            <gpml:leftPlate>503</gpml:leftPlate>
            <gpml:rightPlate>709</gpml:rightPlate>
            <gpml:centerLineOf>
                <gpml:ConstantValue>
                    <gpml:value>
                        <gml:OrientableCurve>
                            <gml:baseCurve>
                                <gml:LineString>
                                    <gml:posList gml:dimension="2">10.006500000000116 39.802600000000027 11.028600000000136 42.914199999999987 11.892900000000147 45.511800000000036 12.868200000000163 48.803499999999985 14.359162381853105 52.433099521038081 15.424101362066837 56.719699278951914 15.827884534776762 59.057080600741891 16.602196923825247 62.538729041244125 17.233283761454235 66.030030133380905 </gml:posList>
                                </gml:LineString>
                            </gml:baseCurve>
                        </gml:OrientableCurve>
                    </gpml:value>
                    <gml:description></gml:description>
                    <gpml:valueType xmlns:gml="http://www.opengis.net/gml">gml:OrientableCurve</gpml:valueType>
                </gpml:ConstantValue>
            </gpml:centerLineOf>
        </gpml:ContinentalRift>
    </gml:featureMember>
    <gml:featureMember>
        <gpml:ContinentalRift>
            <gpml:identity>GPlates-5cf3f6ed-8205-455c-887a-937d2f1485de</gpml:identity>
            <gpml:revision>GPlates-37f77408-67bd-4f07-bd93-af60a2b7c412</gpml:revision>
            <gml:name>Arctic rifting</gml:name>
            <gml:validTime>
                <gml:TimePeriod>
                    <gml:begin>
                        <gml:TimeInstant>
                            <gml:timePosition gml:frame="http://gplates.org/TRS/flat">154</gml:timePosition>
                        </gml:TimeInstant>
                    </gml:begin>
                    <gml:end>
                        <gml:TimeInstant>
                            <gml:timePosition gml:frame="http://gplates.org/TRS/flat">145.09999999999999</gml:timePosition>
                        </gml:TimeInstant>
                    </gml:end>
                </gml:TimePeriod>
            </gml:validTime>
            <gpml:reconstructionPlateId>
                <gpml:ConstantValue>
                    <gpml:value>101</gpml:value>
                    <gml:description></gml:description>
                    <gpml:valueType xmlns:gpml="http://www.gplates.org/gplates">gpml:plateId</gpml:valueType>
                </gpml:ConstantValue>
            </gpml:reconstructionPlateId>
            <gpml:reconstructionMethod>HalfStageRotation</gpml:reconstructionMethod>
            <gpml:leftPlate>111</gpml:leftPlate>
            <gpml:rightPlate>101</gpml:rightPlate>
            <gpml:centerLineOf>
                <gpml:ConstantValue>
                    <gpml:value>
                        <gml:OrientableCurve>
                            <gml:baseCurve>
                                <gml:LineString>
                                    <gml:posList gml:dimension="2">79.439999999999998 -142.99199999999999 81.677499999999981 -141.34 82.471000000000004 -140.61099999999999 83.14090000000003 -140.078 84.049300000000031 -136.19999999999999 85.572699999999998 -127.66600000000001 86.719799999999992 -112.32500000000002 87.269000000000005 -81.2988 </gml:posList>
                                </gml:LineString>
                            </gml:baseCurve>
                        </gml:OrientableCurve>
                    </gpml:value>
                    <gml:description></gml:description>
                    <gpml:valueType xmlns:gml="http://www.opengis.net/gml">gml:OrientableCurve</gpml:valueType>
                </gpml:ConstantValue>
            </gpml:centerLineOf>
        </gpml:ContinentalRift>
    </gml:featureMember>
    <gml:featureMember>
        <gpml:ContinentalRift>
            <gpml:identity>GPlates-63061ad0-d74d-47e6-8d11-2197d3b6aa84</gpml:identity>
            <gpml:revision>GPlates-502de137-404d-407c-af0f-a38838e006e7</gpml:revision>
            <gml:name>Arctic rifting</gml:name>
            <gml:validTime>
                <gml:TimePeriod>
                    <gml:begin>
                        <gml:TimeInstant>
                            <gml:timePosition gml:frame="http://gplates.org/TRS/flat">154</gml:timePosition>
                        </gml:TimeInstant>
                    </gml:begin>
                    <gml:end>
                        <gml:TimeInstant>
                            <gml:timePosition gml:frame="http://gplates.org/TRS/flat">140.09999999999999</gml:timePosition>
                        </gml:TimeInstant>
                    </gml:end>
                </gml:TimePeriod>
            </gml:validTime>
            <gpml:reconstructionPlateId>
                <gpml:ConstantValue>
                    <gpml:value>101</gpml:value>
                    <gml:description></gml:description>
                    <gpml:valueType xmlns:gpml="http://www.gplates.org/gplates">gpml:plateId</gpml:valueType>
                </gpml:ConstantValue>
            </gpml:reconstructionPlateId>
            <gpml:reconstructionMethod>HalfStageRotation</gpml:reconstructionMethod>
            <gpml:leftPlate>113</gpml:leftPlate>
            <gpml:rightPlate>101</gpml:rightPlate>
            <gpml:centerLineOf>
                <gpml:ConstantValue>
                    <gpml:value>
                        <gml:OrientableCurve>
                            <gml:baseCurve>
                                <gml:LineString>
                                    <gml:posList gml:dimension="2">73.835700000000003 -146.786 76.384100000000004 -143.81700000000001 79.115700000000004 -135.95599999999999 82.171299999999988 -123.17100000000001 </gml:posList>
                                </gml:LineString>
                            </gml:baseCurve>
                        </gml:OrientableCurve>
                    </gpml:value>
                    <gml:description></gml:description>
                    <gpml:valueType xmlns:gml="http://www.opengis.net/gml">gml:OrientableCurve</gpml:valueType>
                </gpml:ConstantValue>
            </gpml:centerLineOf>
        </gpml:ContinentalRift>
    </gml:featureMember>
    <gml:featureMember>
        <gpml:ContinentalRift>
            <gpml:identity>GPlates-cf76561a-c43b-4d7f-8524-b83eedbe1687</gpml:identity>
            <gpml:revision>GPlates-a55bb13e-fc0b-4ec5-ab5e-5417a03bb101</gpml:revision>
            <gml:name>Arctic rifting</gml:name>
            <gml:validTime>
                <gml:TimePeriod>
                    <gml:begin>
                        <gml:TimeInstant>
                            <gml:timePosition gml:frame="http://gplates.org/TRS/flat">154</gml:timePosition>
                        </gml:TimeInstant>
                    </gml:begin>
                    <gml:end>
                        <gml:TimeInstant>
                            <gml:timePosition gml:frame="http://gplates.org/TRS/flat">145.09999999999999</gml:timePosition>
                        </gml:TimeInstant>
                    </gml:end>
                </gml:TimePeriod>
            </gml:validTime>
            <gpml:reconstructionPlateId>
                <gpml:ConstantValue>
                    <gpml:value>101</gpml:value>
                    <gml:description></gml:description>
                    <gpml:valueType xmlns:gpml="http://www.gplates.org/gplates">gpml:plateId</gpml:valueType>
                </gpml:ConstantValue>
            </gpml:reconstructionPlateId>
            <gpml:centerLineOf>
                <gpml:ConstantValue>
                    <gpml:value>
                        <gml:OrientableCurve>
                            <gml:baseCurve>
                                <gml:LineString>
                                    <gml:posList gml:dimension="2">70.525899999999993 -125.31699999999999 71.012200000000007 -127.27400000000002 71.799999999999997 -128.976 72.169399999999982 -129.68899999999999 72.768400000000014 -130.36600000000001 73.012000000000015 -131.262 73.374300000000005 -131.273 73.66449999999999 -132.53999999999999 74.138500000000008 -133.01499999999999 74.670199999999994 -134.31899999999999 75.184700000000007 -134.87 76.104600000000005 -134.98400000000001 77.321699999999993 -135.13 78.504300000000015 -134.27099999999999 </gml:posList>
                                </gml:LineString>
                            </gml:baseCurve>
                        </gml:OrientableCurve>
                    </gpml:value>
                    <gml:description></gml:description>
                    <gpml:valueType xmlns:gml="http://www.opengis.net/gml">gml:OrientableCurve</gpml:valueType>
                </gpml:ConstantValue>
            </gpml:centerLineOf>
        </gpml:ContinentalRift>
    </gml:featureMember>
    <gml:featureMember>
        <gpml:ContinentalRift>
            <gpml:identity>GPlates-86aa3d6e-1b0f-4934-8621-08d4f922f344</gpml:identity>
            <gpml:revision>GPlates-0d896dc0-62be-4701-946d-57b4c5b81544</gpml:revision>
            <gml:name>Australia - Antarctica rift</gml:name>
            <gml:validTime>
                <gml:TimePeriod>
                    <gml:begin>
                        <gml:TimeInstant>
                            <gml:timePosition gml:frame="http://gplates.org/TRS/flat">165</gml:timePosition>
                        </gml:TimeInstant>
                    </gml:begin>
                    <gml:end>
                        <gml:TimeInstant>
                            <gml:timePosition gml:frame="http://gplates.org/TRS/flat">89.099999999999994</gml:timePosition>
                        </gml:TimeInstant>
                    </gml:end>
                </gml:TimePeriod>
            </gml:validTime>
            <gpml:reconstructionPlateId>
                <gpml:ConstantValue>
                    <gpml:value>0</gpml:value>
                    <gml:description></gml:description>
                    <gpml:valueType xmlns:gpml="http://www.gplates.org/gplates">gpml:plateId</gpml:valueType>
                </gpml:ConstantValue>
            </gpml:reconstructionPlateId>
            <gpml:reconstructionMethod>HalfStageRotation</gpml:reconstructionMethod>
            <gpml:leftPlate>801</gpml:leftPlate>
            <gpml:rightPlate>802</gpml:rightPlate>
            <gpml:centerLineOf>
                <gpml:ConstantValue>
                    <gpml:value>
                        <gml:OrientableCurve>
                            <gml:baseCurve>
                                <gml:LineString>
                                    <gml:posList gml:dimension="2">-67.499600000021417 -142.68899999999999 -68.186800000022174 -149.84299999999999 -68.430600000022125 -155.702 -67.923300000021868 -160.40599999999998 -66.625900000020465 -167.91300000000001 -65.751200000019836 -174.32300000000006 -65.331100000019433 -178.50200000000004 -65.555500000019407 176.87300000000005 -65.516700000019412 171.452 -65.518900000019457 166.94499999999999 -65.308800000019247 165.22499999999997 -64.954400000018964 163.50299999999996 -64.298500000018279 161.33200000000002 -62.837900000017243 160.56999999999996 -58.752300000014635 155.31100000000001 -56.338100000013313 151.62899999999996 -54.098100000012238 146.73400000000001 -52.829500000011663 143.50000000000003 -51.557000000011172 140.37900000000002 -51.431400000011095 139.76599999999996 -51.288000000010832 139.21100000000004 -51.100100000011068 138.36500000000001 -50.999000000010803 137.74600000000001 -50.910300000010899 137.15299999999999 -50.874400000010731 136.78200000000001 -50.822500000010855 136.07599999999999 -50.756000000010822 135.70400000000001 -50.74810000001078 135.29999999999998 -50.737100000010884 134.55099999999999 -50.73580000001067 134.078 -50.711600000010577 133.61700000000002 -50.657600000010824 133.12100000000001 -50.56490000001078 132.785 -50.470800000010499 132.59900000000005 -50.310900000010719 132.27499999999998 -50.098400000010479 131.9850000000001 -49.885700000010374 131.54699999999997 -49.775500000010432 131.20400000000001 -49.70190000001022 130.87200000000004 -49.679800000010431 130.33499999999998 -49.686800000010322 129.947 -49.67880000001027 129.69600000000003 -49.677200000010423 129.27299999999997 -49.660900000010365 128.94200000000001 -49.6583000000103 128.51999999999992 -49.630500000010429 127.824 -49.648300000010266 127.35599999999998 -49.706900000010499 126.65700000000001 -49.75050000001044 126.062 -49.824800000010434 125.60199999999996 -49.913700000010543 125.17600000000002 -50.023300000010572 124.70199999999997 -50.154200000010547 124.23700000000001 -50.255400000010638 123.80800000000001 -50.284500000010574 123.47399999999998 -50.264000000010633 122.93599999999996 -50.318500000010715 122.48600000000005 -50.304300000010556 121.97099999999998 -50.296000000010594 121.20299999999995 -50.264100000010693 120.896 -50.303900000010501 120.31999999999999 -50.367400000010676 119.82100000000001 -50.405000000010673 119.43899999999991 -50.503900000010795 118.94799999999996 -50.582700000010774 118.52800000000001 -50.675000000010847 117.92100000000003 -50.777900000010739 117.25499999999998 -50.813500000010812 116.90600000000006 -50.857100000010725 116.11799999999998 -50.833100000010795 115.62700000000001 -50.738700000010823 115.20199999999998 -50.69820000001085 114.70199999999996 -50.687800000010867 114.37000000000002 -50.620700000010778 113.94300000000001 -50.525200000010777 113.54300000000001 -50.433100000010604 113.08600000000004 -50.3675000000107 112.84399999999992 -50.335600000010686 112.67700000000002 -50.266339366521514 112.06282799382016 -50.176776283886113 110.92927137514096 -49.971835714506625 110.41277510985988 -49.652024412466005 109.75638701853173 -49.180337175318826 109.05006386089465 -48.576900000009992 107.32799999999997 -48.011500000009711 104.88000000000002 -47.635124795159854 99.771503743499082 -48.773773038779382 88.651713011015403 </gml:posList>
                                </gml:LineString>
                            </gml:baseCurve>
                        </gml:OrientableCurve>
                    </gpml:value>
                    <gml:description></gml:description>
                    <gpml:valueType xmlns:gml="http://www.opengis.net/gml">gml:OrientableCurve</gpml:valueType>
                </gpml:ConstantValue>
            </gpml:centerLineOf>
        </gpml:ContinentalRift>
    </gml:featureMember>
    <gml:featureMember>
        <gpml:ContinentalRift>
            <gpml:identity>GPlates-ae2a969a-49f3-4beb-883a-78b4d2fbd03d</gpml:identity>
            <gpml:revision>GPlates-ce50bb48-192c-41ec-b348-13511e8c2177</gpml:revision>
            <gml:name>India - Antarctica rift</gml:name>
            <gml:validTime>
                <gml:TimePeriod>
                    <gml:begin>
                        <gml:TimeInstant>
                            <gml:timePosition gml:frame="http://gplates.org/TRS/flat">165</gml:timePosition>
                        </gml:TimeInstant>
                    </gml:begin>
                    <gml:end>
                        <gml:TimeInstant>
                            <gml:timePosition gml:frame="http://gplates.org/TRS/flat">132.09999999999999</gml:timePosition>
                        </gml:TimeInstant>
                    </gml:end>
                </gml:TimePeriod>
            </gml:validTime>
            <gpml:reconstructionPlateId>
                <gpml:ConstantValue>
                    <gpml:value>0</gpml:value>
                    <gml:description></gml:description>
                    <gpml:valueType xmlns:gpml="http://www.gplates.org/gplates">gpml:plateId</gpml:valueType>
                </gpml:ConstantValue>
            </gpml:reconstructionPlateId>
            <gpml:reconstructionMethod>HalfStageRotation</gpml:reconstructionMethod>
            <gpml:leftPlate>802</gpml:leftPlate>
            <gpml:rightPlate>501</gpml:rightPlate>
            <gpml:centerLineOf>
                <gpml:ConstantValue>
                    <gpml:value>
                        <gml:OrientableCurve>
                            <gml:baseCurve>
                                <gml:LineString>
                                    <gml:posList gml:dimension="2">-37.053071174785387 70.44703051966394 -37.0893999999995 72.242500000000007 -36.486399999999506 75.064599999999999 -36.069999999999517 76.908299999999997 -35.803499999999524 77.469200000000001 -35.419099999999531 77.955500000000001 -33.960599999999545 78.214799999999983 -32.721799999999583 78.126199999999997 -31.598799999999592 78.365899999999996 -30.980699999999594 78.609999999999999 -30.080299999999621 79.032899999999998 -29.457599999999619 79.649900000000002 -28.650599999999642 80.755499999999998 -28.237199999999646 81.425899999999999 -27.874699999999642 82.093999999999994 -26.755199999999675 83.061599999999999 -26.357499999999668 84.081699999999998 -26.045999999999676 85.290199999999999 -25.487099999999682 86.520799999999994 -25.07949999999969 87.205299999999994 -24.609699999999695 87.874700000000004 -24.374099999999707 88.452600000000004 -24.04839999999971 89.257800000000017 -24.238899999999703 90.457599999999999 -24.1469999999997 91.117599999999996 -23.844799999999704 92.351500000000001 -23.31989999999972 93.554700000000011 -23.081599999999721 94.437399999999997 -20.885699999999741 100.089 -19.678599999999768 104.745 </gml:posList>
                                </gml:LineString>
                            </gml:baseCurve>
                        </gml:OrientableCurve>
                    </gpml:value>
                    <gml:description></gml:description>
                    <gpml:valueType xmlns:gml="http://www.opengis.net/gml">gml:OrientableCurve</gpml:valueType>
                </gpml:ConstantValue>
            </gpml:centerLineOf>
        </gpml:ContinentalRift>
    </gml:featureMember>
    <gml:featureMember>
        <gpml:ContinentalRift>
            <gpml:identity>GPlates-ed7ec994-dede-4791-b2c2-14c13416a417</gpml:identity>
            <gpml:revision>GPlates-73bad141-855b-40e6-a74a-0278216e3c9b</gpml:revision>
            <gml:name>Mozambique-East Antarctica Synthetic Boundary</gml:name>
            <gml:validTime>
                <gml:TimePeriod>
                    <gml:begin>
                        <gml:TimeInstant>
                            <gml:timePosition gml:frame="http://gplates.org/TRS/flat">190</gml:timePosition>
                        </gml:TimeInstant>
                    </gml:begin>
                    <gml:end>
                        <gml:TimeInstant>
                            <gml:timePosition gml:frame="http://gplates.org/TRS/flat">154.09999999999999</gml:timePosition>
                        </gml:TimeInstant>
                    </gml:end>
                </gml:TimePeriod>
            </gml:validTime>
            <gpml:reconstructionPlateId>
                <gpml:ConstantValue>
                    <gpml:value>0</gpml:value>
                    <gml:description></gml:description>
                    <gpml:valueType xmlns:gpml="http://www.gplates.org/gplates">gpml:plateId</gpml:valueType>
                </gpml:ConstantValue>
            </gpml:reconstructionPlateId>
            <gpml:reconstructionMethod>HalfStageRotation</gpml:reconstructionMethod>
            <gpml:leftPlate>802</gpml:leftPlate>
            <gpml:rightPlate>713</gpml:rightPlate>
            <gpml:centerLineOf>
                <gpml:ConstantValue>
                    <gpml:value>
                        <gml:OrientableCurve>
                            <gml:baseCurve>
                                <gml:LineString>
                                    <gml:posList gml:dimension="2">-47.235399999999984 30.97760000000001 -45.664199999999973 34.627200000000002 -44.647399999999983 36.752399999999994 -44.201300000000003 38.865499999999997 -43.107400000000005 40.936500000000017 -41.059899999999999 44.283900000000003 </gml:posList>
                                </gml:LineString>
                            </gml:baseCurve>
                        </gml:OrientableCurve>
                    </gpml:value>
                    <gml:description></gml:description>
                    <gpml:valueType xmlns:gml="http://www.opengis.net/gml">gml:OrientableCurve</gpml:valueType>
                </gpml:ConstantValue>
            </gpml:centerLineOf>
        </gpml:ContinentalRift>
    </gml:featureMember>
    <gml:featureMember>
        <gpml:ContinentalRift>
            <gpml:identity>GPlates-9f5d3d23-2864-4a4d-baca-947bde366ee1</gpml:identity>
            <gpml:revision>GPlates-abd91ea8-107d-46f5-b191-5eeeed678a47</gpml:revision>
            <gml:name>North America - Greenland rift</gml:name>
            <gml:description>Trond Torsvik 250 Ma polygons dataset, taken from 230 Ma with EUR fixed</gml:description>
            <gml:validTime>
                <gml:TimePeriod>
                    <gml:begin>
                        <gml:TimeInstant>
                            <gml:timePosition gml:frame="http://gplates.org/TRS/flat">200</gml:timePosition>
                        </gml:TimeInstant>
                    </gml:begin>
                    <gml:end>
                        <gml:TimeInstant>
                            <gml:timePosition gml:frame="http://gplates.org/TRS/flat">140.09999999999999</gml:timePosition>
                        </gml:TimeInstant>
                    </gml:end>
                </gml:TimePeriod>
            </gml:validTime>
            <gpml:reconstructionMethod>HalfStageRotation</gpml:reconstructionMethod>
            <gpml:leftPlate>301</gpml:leftPlate>
            <gpml:rightPlate>102</gpml:rightPlate>
            <gpml:centerLineOf>
                <gpml:ConstantValue>
                    <gpml:value>
                        <gml:OrientableCurve gml:orientation="+">
                            <gml:baseCurve>
                                <gml:LineString>
                                    <gml:posList gml:dimension="2">72.699941093681517 152.55569436152604 75.072599999971743 145.36100000000002 80.180199999955306 142.32099999999971 84.324199999922584 134.6680000000008 86.264799999880793 121.50300000000036 86.920599999854318 122.92499999999923 87.205199999842719 10.694500000000469 83.951799999927246 -21.055799999999987 82.502899999941022 -7.7689400000002156 80.708899999953189 3.9563699999998803 80.019499999955912 13.181299999999899 78.741499999960865 15.488499999999938 77.025899999966867 12.886000000000083 75.850747500180148 9.7342287778302925 74.475240836919085 7.7550839990050324 74.12005347226075 8.5683157730215136 </gml:posList>
                                </gml:LineString>
                            </gml:baseCurve>
                        </gml:OrientableCurve>
                    </gpml:value>
                    <gml:description></gml:description>
                    <gpml:valueType xmlns:gml="http://www.opengis.net/gml">gml:OrientableCurve</gpml:valueType>
                </gpml:ConstantValue>
            </gpml:centerLineOf>
        </gpml:ContinentalRift>
    </gml:featureMember>
    <gml:featureMember>
        <gpml:ContinentalRift>
            <gpml:identity>GPlates-b55b2670-6c31-4bfd-9056-99cd94c80b6d</gpml:identity>
            <gpml:revision>GPlates-321d6a34-5769-4134-a0dd-1a08f037f22b</gpml:revision>
            <gml:name>North America - Greenland rift</gml:name>
            <gml:description>Trond Torsvik 250 Ma polygons dataset, taken from 230 Ma with EUR fixed</gml:description>
            <gml:validTime>
                <gml:TimePeriod>
                    <gml:begin>
                        <gml:TimeInstant>
                            <gml:timePosition gml:frame="http://gplates.org/TRS/flat">231</gml:timePosition>
                        </gml:TimeInstant>
                    </gml:begin>
                    <gml:end>
                        <gml:TimeInstant>
                            <gml:timePosition gml:frame="http://gplates.org/TRS/flat">200.09999999999999</gml:timePosition>
                        </gml:TimeInstant>
                    </gml:end>
                </gml:TimePeriod>
            </gml:validTime>
            <gpml:reconstructionMethod>HalfStageRotation</gpml:reconstructionMethod>
            <gpml:leftPlate>301</gpml:leftPlate>
            <gpml:rightPlate>102</gpml:rightPlate>
            <gpml:centerLineOf>
                <gpml:ConstantValue>
                    <gpml:value>
                        <gml:OrientableCurve>
                            <gml:baseCurve>
                                <gml:LineString>
                                    <gml:posList gml:dimension="2">75.244100000000117 141.80299999999991 75.072700000000125 145.36099999999999 74.332800000000091 153.95299999999992 </gml:posList>
                                </gml:LineString>
                            </gml:baseCurve>
                        </gml:OrientableCurve>
                    </gpml:value>
                    <gml:description></gml:description>
                    <gpml:valueType xmlns:gml="http://www.opengis.net/gml">gml:OrientableCurve</gpml:valueType>
                </gpml:ConstantValue>
            </gpml:centerLineOf>
        </gpml:ContinentalRift>
    </gml:featureMember>
    <gml:featureMember>
        <gpml:ContinentalRift>
            <gpml:identity>GPlates-bc29682e-c318-4bd5-bc1c-388a9989779b</gpml:identity>
            <gpml:revision>GPlates-6522429b-8b95-4c3e-8275-944aaac2ee07</gpml:revision>
            <gml:name>North America - Greenland rift</gml:name>
            <gml:description>Trond Torsvik 250 Ma polygons dataset, taken from 230 Ma with EUR fixed</gml:description>
            <gml:validTime>
                <gml:TimePeriod>
                    <gml:begin>
                        <gml:TimeInstant>
                            <gml:timePosition gml:frame="http://gplates.org/TRS/flat">135</gml:timePosition>
                        </gml:TimeInstant>
                    </gml:begin>
                    <gml:end>
                        <gml:TimeInstant>
                            <gml:timePosition gml:frame="http://gplates.org/TRS/flat">55.100000000000001</gml:timePosition>
                        </gml:TimeInstant>
                    </gml:end>
                </gml:TimePeriod>
            </gml:validTime>
            <gpml:reconstructionMethod>HalfStageRotation</gpml:reconstructionMethod>
            <gpml:leftPlate>301</gpml:leftPlate>
            <gpml:rightPlate>102</gpml:rightPlate>
            <gpml:centerLineOf>
                <gpml:ConstantValue>
                    <gpml:value>
                        <gml:OrientableCurve>
                            <gml:baseCurve>
                                <gml:LineString>
                                    <gml:posList gml:dimension="2">80.019499999885923 13.181300000000007 78.741499999899318 15.488499999999984 76.555081577205939 11.1024107053631 74.732899543419649 7.349153409710854 73.848828227637199 8.0513184675925871 73.178081311750034 8.5996209368742793 </gml:posList>
                                </gml:LineString>
                            </gml:baseCurve>
                        </gml:OrientableCurve>
                    </gpml:value>
                    <gml:description></gml:description>
                    <gpml:valueType xmlns:gml="http://www.opengis.net/gml">gml:OrientableCurve</gpml:valueType>
                </gpml:ConstantValue>
            </gpml:centerLineOf>
        </gpml:ContinentalRift>
    </gml:featureMember>
    <gml:featureMember>
        <gpml:ContinentalRift>
            <gpml:identity>GPlates-bd8cd0fc-4229-4f10-aa80-68c35091f281</gpml:identity>
            <gpml:revision>GPlates-879836e8-748a-4efe-8807-6f32cffa0bbf</gpml:revision>
            <gml:name>North America - Greenland rift</gml:name>
            <gml:description>Trond Torsvik 250 Ma polygons dataset, taken from 230 Ma with EUR fixed</gml:description>
            <gml:validTime>
                <gml:TimePeriod>
                    <gml:begin>
                        <gml:TimeInstant>
                            <gml:timePosition gml:frame="http://gplates.org/TRS/flat">140</gml:timePosition>
                        </gml:TimeInstant>
                    </gml:begin>
                    <gml:end>
                        <gml:TimeInstant>
                            <gml:timePosition gml:frame="http://gplates.org/TRS/flat">135.09999999999999</gml:timePosition>
                        </gml:TimeInstant>
                    </gml:end>
                </gml:TimePeriod>
            </gml:validTime>
            <gpml:reconstructionMethod>HalfStageRotation</gpml:reconstructionMethod>
            <gpml:leftPlate>301</gpml:leftPlate>
            <gpml:rightPlate>102</gpml:rightPlate>
            <gpml:centerLineOf>
                <gpml:ConstantValue>
                    <gpml:value>
                        <gml:OrientableCurve>
                            <gml:baseCurve>
                                <gml:LineString>
                                    <gml:posList gml:dimension="2">83.951799999781514 -21.055800000000087 82.502899999824251 -7.7689399999999758 80.708899999858545 3.9563699999999922 80.019499999868515 13.181299999999991 78.741499999883786 15.488500000000068 77.025899999899437 12.88600000000001 74.245333614515431 7.5964899856161718 73.831982025409559 8.2952763928028972 </gml:posList>
                                </gml:LineString>
                            </gml:baseCurve>
                        </gml:OrientableCurve>
                    </gpml:value>
                    <gml:description></gml:description>
                    <gpml:valueType xmlns:gml="http://www.opengis.net/gml">gml:OrientableCurve</gpml:valueType>
                </gpml:ConstantValue>
            </gpml:centerLineOf>
        </gpml:ContinentalRift>
    </gml:featureMember>
    <gml:featureMember>
        <gpml:ContinentalRift>
            <gpml:identity>GPlates-0015b99d-9d36-4df4-be48-f73425699d1e</gpml:identity>
            <gpml:revision>GPlates-6d07d2d8-6d35-449a-9469-03cb5f4e091f</gpml:revision>
            <gml:name>Northeast Africa - Northwest Africa</gml:name>
            <gml:validTime>
                <gml:TimePeriod>
                    <gml:begin>
                        <gml:TimeInstant>
                            <gml:timePosition gml:frame="http://gplates.org/TRS/flat">132</gml:timePosition>
                        </gml:TimeInstant>
                    </gml:begin>
                    <gml:end>
                        <gml:TimeInstant>
                            <gml:timePosition gml:frame="http://gplates.org/TRS/flat">0</gml:timePosition>
                        </gml:TimeInstant>
                    </gml:end>
                </gml:TimePeriod>
            </gml:validTime>
            <gpml:reconstructionPlateId>
                <gpml:ConstantValue>
                    <gpml:value>291</gpml:value>
                    <gml:description></gml:description>
                    <gpml:valueType xmlns:gpml="http://www.gplates.org/gplates">gpml:plateId</gpml:valueType>
                </gpml:ConstantValue>
            </gpml:reconstructionPlateId>
            <gpml:reconstructionMethod>HalfStageRotation</gpml:reconstructionMethod>
            <gpml:leftPlate>714</gpml:leftPlate>
            <gpml:rightPlate>715</gpml:rightPlate>
            <gpml:conjugatePlateId>202</gpml:conjugatePlateId>
            <gpml:centerLineOf>
                <gpml:ConstantValue>
                    <gpml:value>
                        <gml:OrientableCurve>
                            <gml:baseCurve>
                                <gml:LineString>
                                    <gml:posList gml:dimension="2">9.5524700000000102 11.9038 11.043500000000011 13.086399999999999 11.998100000000006 13.5161 12.579700000000001 13.730900000000018 13.896699999999999 14.429399999999999 14.8925 14.751500000000002 15.8317 14.7508 16.455400000000001 14.588900000000001 17.283799999999996 14.050200000000002 17.851200000000002 13.673199999999991 18.673199999999994 13.4574 19.389200000000006 12.918799999999999 19.796899999999997 12.595599999999997 20.507800000000003 12.326099999999997 21.668600000000001 12.0023 22.420499999999997 11.571299999999997 23.218099999999993 10.924999999999997 23.911999999999999 10.4941 24.7987 9.8477099999999993 25.630400000000005 9.41662 26.504499999999993 9.415920000000007 27.420100000000005 9.4151900000000044 28.5181 9.3604900000000004 29.228100000000001 9.4675200000000004 30.586700000000004 9.4664000000000019 31.696700000000003 9.5192700000000094 33.246499999999997 9.7869799999999998 33.9664 9.8939699999999995 35.651600000000002 10.053900000000002 36.648699999999998 10.332500000000003 38.209400000000002 10.373100000000004 50.014999999999986 15.4686 </gml:posList>
                                </gml:LineString>
                            </gml:baseCurve>
                        </gml:OrientableCurve>
                    </gpml:value>
                    <gml:description></gml:description>
                    <gpml:valueType xmlns:gml="http://www.opengis.net/gml">gml:OrientableCurve</gpml:valueType>
                </gpml:ConstantValue>
            </gpml:centerLineOf>
        </gpml:ContinentalRift>
    </gml:featureMember>
    <gml:featureMember>
        <gpml:ContinentalRift>
            <gpml:identity>GPlates-25d07805-216d-4b82-b2e4-8f2dd97f5367</gpml:identity>
            <gpml:revision>GPlates-7b778fb5-2d19-4f30-b17c-d49ee92d7154</gpml:revision>
            <gml:name>Red Sea Rift (Chorowicz 2005)</gml:name>
            <gml:validTime>
                <gml:TimePeriod>
                    <gml:begin>
                        <gml:TimeInstant>
                            <gml:timePosition gml:frame="http://gplates.org/TRS/flat">27</gml:timePosition>
                        </gml:TimeInstant>
                    </gml:begin>
                    <gml:end>
                        <gml:TimeInstant>
                            <gml:timePosition gml:frame="http://gplates.org/TRS/flat">15.1</gml:timePosition>
                        </gml:TimeInstant>
                    </gml:end>
                </gml:TimePeriod>
            </gml:validTime>
            <gpml:reconstructionPlateId>
                <gpml:ConstantValue>
                    <gpml:value>0</gpml:value>
                    <gml:description></gml:description>
                    <gpml:valueType xmlns:gpml="http://www.gplates.org/gplates">gpml:plateId</gpml:valueType>
                </gpml:ConstantValue>
            </gpml:reconstructionPlateId>
            <gpml:reconstructionMethod>HalfStageRotation</gpml:reconstructionMethod>
            <gpml:leftPlate>503</gpml:leftPlate>
            <gpml:rightPlate>701</gpml:rightPlate>
            <gpml:centerLineOf>
                <gpml:ConstantValue>
                    <gpml:value>
                        <gml:OrientableCurve>
                            <gml:baseCurve>
                                <gml:LineString>
                                    <gml:posList gml:dimension="2">28.507599999999993 33.575000000000003 27.8735 34.014099999999999 27.340499999999999 34.360299999999995 26.836600000000001 34.755000000000003 25.529699999999998 35.440400000000004 24.020900000000001 36.323900000000009 22.782399999999999 37.654200000000003 20.327000000000002 38.255900000000004 19.381300000000003 38.776699999999998 18.738099999999999 39.707100000000004 15.290000000000003 41.443100000000001 13.357500000000007 42.51039999999999 12.269699999999993 43.137599999999999 11.866 43.404800000000002 11.188499999999999 43.812399999999997 10.414500000000015 44.339100000000002 </gml:posList>
                                </gml:LineString>
                            </gml:baseCurve>
                        </gml:OrientableCurve>
                    </gpml:value>
                    <gml:description></gml:description>
                    <gpml:valueType xmlns:gml="http://www.opengis.net/gml">gml:OrientableCurve</gpml:valueType>
                </gpml:ConstantValue>
            </gpml:centerLineOf>
        </gpml:ContinentalRift>
    </gml:featureMember>
    <gml:featureMember>
        <gpml:ContinentalRift>
            <gpml:identity>GPlates-97730fc4-66ac-4678-acae-53a40d014bfe</gpml:identity>
            <gpml:revision>GPlates-6e079787-9930-4a7c-8d9c-06293470f73f</gpml:revision>
            <gml:name>Somalia Africa boundary from PB03 GS</gml:name>
            <gml:validTime>
                <gml:TimePeriod>
                    <gml:begin>
                        <gml:TimeInstant>
                            <gml:timePosition gml:frame="http://gplates.org/TRS/flat">250</gml:timePosition>
                        </gml:TimeInstant>
                    </gml:begin>
                    <gml:end>
                        <gml:TimeInstant>
                            <gml:timePosition gml:frame="http://gplates.org/TRS/flat">http://gplates.org/times/distantFuture</gml:timePosition>
                        </gml:TimeInstant>
                    </gml:end>
                </gml:TimePeriod>
            </gml:validTime>
            <gpml:reconstructionPlateId>
                <gpml:ConstantValue>
                    <gpml:value>701</gpml:value>
                    <gml:description></gml:description>
                    <gpml:valueType xmlns:gpml="http://www.gplates.org/gplates">gpml:plateId</gpml:valueType>
                </gpml:ConstantValue>
            </gpml:reconstructionPlateId>
            <gpml:reconstructionMethod>HalfStageRotation</gpml:reconstructionMethod>
            <gpml:leftPlate>701</gpml:leftPlate>
            <gpml:rightPlate>709</gpml:rightPlate>
            <gpml:centerLineOf>
                <gpml:ConstantValue>
                    <gpml:value>
                        <gml:OrientableCurve gml:orientation="+">
                            <gml:baseCurve>
                                <gml:LineString>
                                    <gml:posList gml:dimension="2">16.4008 44.331000000000003 12.602500000000001 42.024400000000007 10.0954 40.783900000000003 8.7245000000000008 39.496800000000007 6.929910000000012 38.069600000000001 6.4614093447473193 37.369219499678053 </gml:posList>
                                </gml:LineString>
                            </gml:baseCurve>
                        </gml:OrientableCurve>
                    </gpml:value>
                    <gml:description></gml:description>
                    <gpml:valueType xmlns:gml="http://www.opengis.net/gml">gml:OrientableCurve</gpml:valueType>
                </gpml:ConstantValue>
            </gpml:centerLineOf>
        </gpml:ContinentalRift>
    </gml:featureMember>
    <gml:featureMember>
        <gpml:ContinentalRift>
            <gpml:identity>GPlates-3d4bc69e-6b89-4f62-be24-130a2246fa17</gpml:identity>
            <gpml:revision>GPlates-e62717fa-3244-458c-ab3d-d84fa15b7801</gpml:revision>
            <gml:name>Somalia-Africa synthetic boundary</gml:name>
            <gml:validTime>
                <gml:TimePeriod>
                    <gml:begin>
                        <gml:TimeInstant>
                            <gml:timePosition gml:frame="http://gplates.org/TRS/flat">200</gml:timePosition>
                        </gml:TimeInstant>
                    </gml:begin>
                    <gml:end>
                        <gml:TimeInstant>
                            <gml:timePosition gml:frame="http://gplates.org/TRS/flat">180</gml:timePosition>
                        </gml:TimeInstant>
                    </gml:end>
                </gml:TimePeriod>
            </gml:validTime>
            <gpml:reconstructionPlateId>
                <gpml:ConstantValue>
                    <gpml:value>0</gpml:value>
                    <gml:description></gml:description>
                    <gpml:valueType xmlns:gpml="http://www.gplates.org/gplates">gpml:plateId</gpml:valueType>
                </gpml:ConstantValue>
            </gpml:reconstructionPlateId>
            <gpml:reconstructionMethod>HalfStageRotation</gpml:reconstructionMethod>
            <gpml:leftPlate>709</gpml:leftPlate>
            <gpml:rightPlate>503</gpml:rightPlate>
            <gpml:centerLineOf>
                <gpml:ConstantValue>
                    <gpml:value>
                        <gml:OrientableCurve>
                            <gml:baseCurve>
                                <gml:LineString>
                                    <gml:posList gml:dimension="2">9.7501900000000035 39.528199999999998 11.419700000000001 43.804600000000015 11.992400000000004 45.75030000000001 13.393399999999998 50.633799999999994 15.1715 56.110500000000002 15.758791060370788 57.750791047553882 </gml:posList>
                                </gml:LineString>
                            </gml:baseCurve>
                        </gml:OrientableCurve>
                    </gpml:value>
                    <gml:description></gml:description>
                    <gpml:valueType xmlns:gml="http://www.opengis.net/gml">gml:OrientableCurve</gpml:valueType>
                </gpml:ConstantValue>
            </gpml:centerLineOf>
        </gpml:ContinentalRift>
    </gml:featureMember>
    <gml:featureMember>
        <gpml:ContinentalRift>
            <gpml:identity>GPlates-e96cae2f-7b7f-4876-bd5f-ca498eb9fbea</gpml:identity>
            <gpml:revision>GPlates-9282c47c-22d9-431e-b137-9c6920e9910f</gpml:revision>
            <gml:name>South America-Africa (Torsvik et al., 2009)</gml:name>
            <gml:validTime>
                <gml:TimePeriod>
                    <gml:begin>
                        <gml:TimeInstant>
                            <gml:timePosition gml:frame="http://gplates.org/TRS/flat">195</gml:timePosition>
                        </gml:TimeInstant>
                    </gml:begin>
                    <gml:end>
                        <gml:TimeInstant>
                            <gml:timePosition gml:frame="http://gplates.org/TRS/flat">160.09999999999999</gml:timePosition>
                        </gml:TimeInstant>
                    </gml:end>
                </gml:TimePeriod>
            </gml:validTime>
            <gpml:reconstructionPlateId>
                <gpml:ConstantValue>
                    <gpml:value>280</gpml:value>
                    <gml:description></gml:description>
                    <gpml:valueType xmlns:gpml="http://www.gplates.org/gplates">gpml:plateId</gpml:valueType>
                </gpml:ConstantValue>
            </gpml:reconstructionPlateId>
            <gpml:reconstructionMethod>HalfStageRotation</gpml:reconstructionMethod>
            <gpml:leftPlate>714</gpml:leftPlate>
            <gpml:rightPlate>201</gpml:rightPlate>
            <gpml:centerLineOf>
                <gpml:ConstantValue>
                    <gpml:value>
                        <gml:OrientableCurve>
                            <gml:baseCurve>
                                <gml:LineString>
                                    <gml:posList gml:dimension="2">8.0607100000000127 -40.806199999999997 5.2744600000000013 -34.419499999999978 2.2507000000000001 -30.792899999999992 -0.47997000000000001 -26.294899999999995 -1.6417400000000031 -22.845099999999999 -1.3055300000000001 -20.215399999999999 -1.5676600000000001 -16.1462 -1.1609100000000045 -13.697199999999993 </gml:posList>
                                </gml:LineString>
                            </gml:baseCurve>
                        </gml:OrientableCurve>
                    </gpml:value>
                    <gml:description></gml:description>
                    <gpml:valueType xmlns:gml="http://www.opengis.net/gml">gml:OrientableCurve</gpml:valueType>
                </gpml:ConstantValue>
            </gpml:centerLineOf>
        </gpml:ContinentalRift>
    </gml:featureMember>
    <gml:featureMember>
        <gpml:ContinentalRift>
            <gpml:identity>GPlates-c86d5995-9ac2-444e-9d9f-8a31a11590c7</gpml:identity>
            <gpml:revision>GPlates-1545b6db-81bc-4f5e-bb36-c50b1a72dd6f</gpml:revision>
            <gml:name>South America - Antarctica inferred boundary</gml:name>
            <gml:validTime>
                <gml:TimePeriod>
                    <gml:begin>
                        <gml:TimeInstant>
                            <gml:timePosition gml:frame="http://gplates.org/TRS/flat">200</gml:timePosition>
                        </gml:TimeInstant>
                    </gml:begin>
                    <gml:end>
                        <gml:TimeInstant>
                            <gml:timePosition gml:frame="http://gplates.org/TRS/flat">145</gml:timePosition>
                        </gml:TimeInstant>
                    </gml:end>
                </gml:TimePeriod>
            </gml:validTime>
            <gpml:reconstructionPlateId>
                <gpml:ConstantValue>
                    <gpml:value>201</gpml:value>
                    <gml:description></gml:description>
                    <gpml:valueType xmlns:gpml="http://www.gplates.org/gplates">gpml:plateId</gpml:valueType>
                </gpml:ConstantValue>
            </gpml:reconstructionPlateId>
            <gpml:conjugatePlateId>802</gpml:conjugatePlateId>
            <gpml:centerLineOf>
                <gpml:ConstantValue>
                    <gpml:value>
                        <gml:OrientableCurve>
                            <gml:baseCurve>
                                <gml:LineString>
                                    <gml:posList gml:dimension="2">-44.053699999999985 -28.664800000000003 -49.415700000000008 -38.295900000000024 -49.515999999999991 -38.484200000000001 -49.593699999999934 -38.631300000000024 -49.633399999999988 -38.791199999999982 -49.710799999999992 -38.939100000000082 -49.79039999999997 -39.049499999999966 -49.938399999999973 -39.250000000000028 -50.001499999999943 -39.416399999999967 -50.069699999999926 -39.506799999999984 -50.167999999999964 -39.700100000000027 -50.319999999999951 -40.002699999999983 -50.417299999999983 -40.198100000000018 -50.551299999999976 -40.558900000000079 -50.808399999999992 -41.225800000000014 -50.903599999999962 -41.42580000000001 -51.103400000000015 -41.850800000000014 -51.460300000000018 -42.581400000000009 -51.737399999999944 -43.201100000000032 -52.010900000000028 -43.828400000000023 -52.286699999999989 -44.526700000000005 -52.645599999999966 -45.346199999999975 -52.897300000000001 -46.184600000000074 -53.068899999999971 -46.625400000000042 -53.276399999999967 -47.169099999999993 -53.838899999999995 -48.877500000000026 -54.067999999999955 -49.652899999999988 -54.173599999999965 -49.964099999999966 -54.289499999999954 -50.370100000000001 -54.449899999999971 -51.287699999999951 -54.506499999999981 -52.027100000000033 -54.650199999999984 -52.685099999999998 -54.777799999999978 -53.70160000000002 -55.287093991735986 -55.938507373845006 -55.728155150994503 -58.464850719824199 -56.463917675631734 -69.291814431703614 </gml:posList>
                                </gml:LineString>
                            </gml:baseCurve>
                        </gml:OrientableCurve>
                    </gpml:value>
                    <gml:description></gml:description>
                    <gpml:valueType xmlns:gml="http://www.opengis.net/gml">gml:OrientableCurve</gpml:valueType>
                </gpml:ConstantValue>
            </gpml:centerLineOf>
        </gpml:ContinentalRift>
    </gml:featureMember>
    <gml:featureMember>
        <gpml:ContinentalRift>
            <gpml:identity>GPlates-d3016364-1ed6-4ae5-9937-983d47abcc2b</gpml:identity>
            <gpml:revision>GPlates-7d6e9e5f-7e08-41ee-9fd7-417f67dd0fae</gpml:revision>
            <gml:name>South America-Benue Trough (Torsvik et al., 2009)</gml:name>
            <gml:validTime>
                <gml:TimePeriod>
                    <gml:begin>
                        <gml:TimeInstant>
                            <gml:timePosition gml:frame="http://gplates.org/TRS/flat">190</gml:timePosition>
                        </gml:TimeInstant>
                    </gml:begin>
                    <gml:end>
                        <gml:TimeInstant>
                            <gml:timePosition gml:frame="http://gplates.org/TRS/flat">160.09999999999999</gml:timePosition>
                        </gml:TimeInstant>
                    </gml:end>
                </gml:TimePeriod>
            </gml:validTime>
            <gpml:reconstructionPlateId>
                <gpml:ConstantValue>
                    <gpml:value>280</gpml:value>
                    <gml:description></gml:description>
                    <gpml:valueType xmlns:gpml="http://www.gplates.org/gplates">gpml:plateId</gpml:valueType>
                </gpml:ConstantValue>
            </gpml:reconstructionPlateId>
            <gpml:reconstructionMethod>HalfStageRotation</gpml:reconstructionMethod>
            <gpml:leftPlate>701</gpml:leftPlate>
            <gpml:rightPlate>201</gpml:rightPlate>
            <gpml:centerLineOf>
                <gpml:ConstantValue>
                    <gpml:value>
                        <gml:OrientableCurve>
                            <gml:baseCurve>
                                <gml:LineString>
                                    <gml:posList gml:dimension="2">-0.42952800000000002 -14.690700000000041 -7.0868700000000073 -11.207599999999999 </gml:posList>
                                </gml:LineString>
                            </gml:baseCurve>
                        </gml:OrientableCurve>
                    </gpml:value>
                    <gml:description></gml:description>
                    <gpml:valueType xmlns:gml="http://www.opengis.net/gml">gml:OrientableCurve</gpml:valueType>
                </gpml:ConstantValue>
            </gpml:centerLineOf>
        </gpml:ContinentalRift>
    </gml:featureMember>
    <gml:featureMember>
        <gpml:ContinentalRift>
            <gpml:identity>GPlates-a08afa5e-646d-4876-a2f7-c1b703e2a85b</gpml:identity>
            <gpml:revision>GPlates-6d66816c-b969-42cc-ade1-a67178d14737</gpml:revision>
            <gml:name>South China sea extension</gml:name>
            <gml:validTime>
                <gml:TimePeriod>
                    <gml:begin>
                        <gml:TimeInstant>
                            <gml:timePosition gml:frame="http://gplates.org/TRS/flat">35</gml:timePosition>
                        </gml:TimeInstant>
                    </gml:begin>
                    <gml:end>
                        <gml:TimeInstant>
                            <gml:timePosition gml:frame="http://gplates.org/TRS/flat">30.100000000000001</gml:timePosition>
                        </gml:TimeInstant>
                    </gml:end>
                </gml:TimePeriod>
            </gml:validTime>
            <gpml:reconstructionPlateId>
                <gpml:ConstantValue>
                    <gpml:value>0</gpml:value>
                    <gml:description></gml:description>
                    <gpml:valueType xmlns:gpml="http://www.gplates.org/gplates">gpml:plateId</gpml:valueType>
                </gpml:ConstantValue>
            </gpml:reconstructionPlateId>
            <gpml:reconstructionMethod>HalfStageRotation</gpml:reconstructionMethod>
            <gpml:leftPlate>677</gpml:leftPlate>
            <gpml:rightPlate>602</gpml:rightPlate>
            <gpml:centerLineOf>
                <gpml:ConstantValue>
                    <gpml:value>
                        <gml:OrientableCurve>
                            <gml:baseCurve>
                                <gml:LineString>
                                    <gml:posList gml:dimension="2">13.6287 110.48399999999999 15.1568 114.396 15.678899999999999 115.46200000000002 16.1067 116.985 17.2743 121.81300000000002 17.7423 124.41499999999999 </gml:posList>
                                </gml:LineString>
                            </gml:baseCurve>
                        </gml:OrientableCurve>
                    </gpml:value>
                    <gml:description></gml:description>
                    <gpml:valueType xmlns:gml="http://www.opengis.net/gml">gml:OrientableCurve</gpml:valueType>
                </gpml:ConstantValue>
            </gpml:centerLineOf>
        </gpml:ContinentalRift>
    </gml:featureMember>
    <gml:featureMember>
        <gpml:ContinentalRift>
            <gpml:identity>GPlates-48d351fc-a025-4d00-8f0e-8703c90455c7</gpml:identity>
            <gpml:revision>GPlates-75d8d327-9ab7-41e3-8761-d00e2eea83b2</gpml:revision>
            <gml:name>Victoria-Rovuma (Stamps et al 2008)</gml:name>
            <gml:validTime>
                <gml:TimePeriod>
                    <gml:begin>
                        <gml:TimeInstant>
                            <gml:timePosition gml:frame="http://gplates.org/TRS/flat">132</gml:timePosition>
                        </gml:TimeInstant>
                    </gml:begin>
                    <gml:end>
                        <gml:TimeInstant>
                            <gml:timePosition gml:frame="http://gplates.org/TRS/flat">0</gml:timePosition>
                        </gml:TimeInstant>
                    </gml:end>
                </gml:TimePeriod>
            </gml:validTime>
            <gpml:reconstructionPlateId>
                <gpml:ConstantValue>
                    <gpml:value>713</gpml:value>
                    <gml:description></gml:description>
                    <gpml:valueType xmlns:gpml="http://www.gplates.org/gplates">gpml:plateId</gpml:valueType>
                </gpml:ConstantValue>
            </gpml:reconstructionPlateId>
            <gpml:centerLineOf>
                <gpml:ConstantValue>
                    <gpml:value>
                        <gml:OrientableCurve>
                            <gml:baseCurve>
                                <gml:LineString>
                                    <gml:posList gml:dimension="2">-13.60923225898518 33.319546364507175 -12.165500000000012 33.984900000000017 -10.938699999999999 34.648899999999998 -9.8366199999999964 35.262999999999984 -9.2178900000000006 35.812099999999994 -8.6252700000000004 36.385600000000011 -7.9001300000000008 36.838900000000002 -7.7641699999999885 37.473400000000005 -7.4469200000000138 37.835900000000002 -6.8124300000000115 38.107799999999997 -5.7700400000000176 38.69700000000001 -4.1007499999999979 39.781700000000008 -4.0104199999999999 39.954800000000006 </gml:posList>
                                </gml:LineString>
                            </gml:baseCurve>
                        </gml:OrientableCurve>
                    </gpml:value>
                    <gml:description></gml:description>
                    <gpml:valueType xmlns:gml="http://www.opengis.net/gml">gml:OrientableCurve</gpml:valueType>
                </gpml:ConstantValue>
            </gpml:centerLineOf>
        </gpml:ContinentalRift>
    </gml:featureMember>
    <gml:featureMember>
        <gpml:ContinentalRift>
            <gpml:identity>GPlates-006dd778-e835-43ad-ae9f-f7de766edeac</gpml:identity>
            <gpml:revision>GPlates-367e14c9-cf9a-4807-91c8-1ab3fee94717</gpml:revision>
            <gml:name>Victoria - Somalia</gml:name>
            <gml:validTime>
                <gml:TimePeriod>
                    <gml:begin>
                        <gml:TimeInstant>
                            <gml:timePosition gml:frame="http://gplates.org/TRS/flat">132</gml:timePosition>
                        </gml:TimeInstant>
                    </gml:begin>
                    <gml:end>
                        <gml:TimeInstant>
                            <gml:timePosition gml:frame="http://gplates.org/TRS/flat">0</gml:timePosition>
                        </gml:TimeInstant>
                    </gml:end>
                </gml:TimePeriod>
            </gml:validTime>
            <gpml:reconstructionPlateId>
                <gpml:ConstantValue>
                    <gpml:value>291</gpml:value>
                    <gml:description></gml:description>
                    <gpml:valueType xmlns:gpml="http://www.gplates.org/gplates">gpml:plateId</gpml:valueType>
                </gpml:ConstantValue>
            </gpml:reconstructionPlateId>
            <gpml:reconstructionMethod>HalfStageRotation</gpml:reconstructionMethod>
            <gpml:leftPlate>709</gpml:leftPlate>
            <gpml:rightPlate>712</gpml:rightPlate>
            <gpml:conjugatePlateId>202</gpml:conjugatePlateId>
            <gpml:centerLineOf>
                <gpml:ConstantValue>
                    <gpml:value>
                        <gml:OrientableCurve>
                            <gml:baseCurve>
                                <gml:LineString>
                                    <gml:posList gml:dimension="2">1.0128200000000001 36.327700000000007 1.3687199999999999 36.283200000000001 2.1804199999999998 36.336399999999998 3.315929999999998 36.174199999999992 3.8022100000000005 36.119999999999997 4.3421799999999999 36.119599999999998 4.9356999999999998 36.334400000000002 5.3670200000000001 36.387900000000016 5.4187500000000037 36.452500000000001 </gml:posList>
                                </gml:LineString>
                            </gml:baseCurve>
                        </gml:OrientableCurve>
                    </gpml:value>
                    <gml:description></gml:description>
                    <gpml:valueType xmlns:gml="http://www.opengis.net/gml">gml:OrientableCurve</gpml:valueType>
                </gpml:ConstantValue>
            </gpml:centerLineOf>
        </gpml:ContinentalRift>
    </gml:featureMember>
    <gml:featureMember>
        <gpml:ContinentalRift>
            <gpml:identity>GPlates-10414f16-9515-41c4-88e9-65a4276ff2ce</gpml:identity>
            <gpml:revision>GPlates-3b816269-591e-4884-bb64-dd344cccc95b</gpml:revision>
            <gml:name>Victoria - Somalia</gml:name>
            <gml:validTime>
                <gml:TimePeriod>
                    <gml:begin>
                        <gml:TimeInstant>
                            <gml:timePosition gml:frame="http://gplates.org/TRS/flat">132</gml:timePosition>
                        </gml:TimeInstant>
                    </gml:begin>
                    <gml:end>
                        <gml:TimeInstant>
                            <gml:timePosition gml:frame="http://gplates.org/TRS/flat">0</gml:timePosition>
                        </gml:TimeInstant>
                    </gml:end>
                </gml:TimePeriod>
            </gml:validTime>
            <gpml:reconstructionPlateId>
                <gpml:ConstantValue>
                    <gpml:value>291</gpml:value>
                    <gml:description></gml:description>
                    <gpml:valueType xmlns:gpml="http://www.gplates.org/gplates">gpml:plateId</gpml:valueType>
                </gpml:ConstantValue>
            </gpml:reconstructionPlateId>
            <gpml:reconstructionMethod>HalfStageRotation</gpml:reconstructionMethod>
            <gpml:leftPlate>709</gpml:leftPlate>
            <gpml:rightPlate>712</gpml:rightPlate>
            <gpml:conjugatePlateId>202</gpml:conjugatePlateId>
            <gpml:centerLineOf>
                <gpml:ConstantValue>
                    <gpml:value>
                        <gml:OrientableCurve>
                            <gml:baseCurve>
                                <gml:LineString>
                                    <gml:posList gml:dimension="2">-5.6984700000000004 35.212100000000014 -5.2822600000000115 35.211799999999997 -4.6890400000000003 35.2652 -4.31128 35.587800000000001 -3.0687800000000087 35.640699999999995 -0.74235799999999996 36.123300000000008 0.123764 36.176499999999983 0.50269699999999995 36.391399999999997 1.0128200000000001 36.327700000000007 </gml:posList>
                                </gml:LineString>
                            </gml:baseCurve>
                        </gml:OrientableCurve>
                    </gpml:value>
                    <gml:description></gml:description>
                    <gpml:valueType xmlns:gml="http://www.opengis.net/gml">gml:OrientableCurve</gpml:valueType>
                </gpml:ConstantValue>
            </gpml:centerLineOf>
        </gpml:ContinentalRift>
    </gml:featureMember>
    <gml:featureMember>
        <gpml:ContinentalRift>
            <gpml:identity>GPlates-2d6576f2-fa8c-45a0-a85a-c361fec0ca70</gpml:identity>
            <gpml:revision>GPlates-d33fd6a0-ec87-40ed-b992-d1fdbae64bb3</gpml:revision>
            <gml:name>Victoria - Somalia</gml:name>
            <gml:validTime>
                <gml:TimePeriod>
                    <gml:begin>
                        <gml:TimeInstant>
                            <gml:timePosition gml:frame="http://gplates.org/TRS/flat">132</gml:timePosition>
                        </gml:TimeInstant>
                    </gml:begin>
                    <gml:end>
                        <gml:TimeInstant>
                            <gml:timePosition gml:frame="http://gplates.org/TRS/flat">0</gml:timePosition>
                        </gml:TimeInstant>
                    </gml:end>
                </gml:TimePeriod>
            </gml:validTime>
            <gpml:reconstructionPlateId>
                <gpml:ConstantValue>
                    <gpml:value>291</gpml:value>
                    <gml:description></gml:description>
                    <gpml:valueType xmlns:gpml="http://www.gplates.org/gplates">gpml:plateId</gpml:valueType>
                </gpml:ConstantValue>
            </gpml:reconstructionPlateId>
            <gpml:reconstructionMethod>HalfStageRotation</gpml:reconstructionMethod>
            <gpml:leftPlate>709</gpml:leftPlate>
            <gpml:rightPlate>712</gpml:rightPlate>
            <gpml:conjugatePlateId>202</gpml:conjugatePlateId>
            <gpml:centerLineOf>
                <gpml:ConstantValue>
                    <gpml:value>
                        <gml:OrientableCurve>
                            <gml:baseCurve>
                                <gml:LineString>
                                    <gml:posList gml:dimension="2">-8.6354039403361291 37.365285011398093 -8.1188100000000034 36.978499999999976 -7.4969399999999977 36.658700000000003 -6.501950000000015 36.232300000000002 -5.3825900000000004 35.894700000000014 -4.0855599999999948 35.379400000000004 -3.4866087539853954 35.125509277549675 </gml:posList>
                                </gml:LineString>
                            </gml:baseCurve>
                        </gml:OrientableCurve>
                    </gpml:value>
                    <gml:description></gml:description>
                    <gpml:valueType xmlns:gml="http://www.opengis.net/gml">gml:OrientableCurve</gpml:valueType>
                </gpml:ConstantValue>
            </gpml:centerLineOf>
        </gpml:ContinentalRift>
    </gml:featureMember>
    <gml:featureMember>
        <gpml:Fault>
            <gpml:identity>GPlates-d7a7d0c1-795e-4afa-8a81-5b25461f2b82</gpml:identity>
            <gpml:revision>GPlates-b40fd718-a792-4336-b9a2-6f608fda82ae</gpml:revision>
            <gml:name>Alpine Fault thru Sth Isl LT</gml:name>
            <gml:validTime>
                <gml:TimePeriod>
                    <gml:begin>
                        <gml:TimeInstant>
                            <gml:timePosition>15</gml:timePosition>
                        </gml:TimeInstant>
                    </gml:begin>
                    <gml:end>
                        <gml:TimeInstant>
                            <gml:timePosition>http://gplates.org/times/distantFuture</gml:timePosition>
                        </gml:TimeInstant>
                    </gml:end>
                </gml:TimePeriod>
            </gml:validTime>
            <gpml:reconstructionPlateId>
                <gpml:ConstantValue>
                    <gpml:value>807</gpml:value>
                    <gml:description></gml:description>
                    <gpml:valueType xmlns:gpml="http://www.gplates.org/gplates">gpml:plateId</gpml:valueType>
                </gpml:ConstantValue>
            </gpml:reconstructionPlateId>
            <gpml:centerLineOf>
                <gpml:ConstantValue>
                    <gpml:value>
                        <gml:OrientableCurve>
                            <gml:baseCurve>
                                <gml:LineString>
                                    <gml:posList gml:dimension="2">-47.9216474184323 164.77968301665049 -47.560000000000493 164.69 -47.29000000000044 164.66999999999999 -46.150000000000475 165.43000000000001 -45.810000000000429 165.78 -45.590000000000437 166.05000000000001 -45.310000000000457 166.44 -45.060000000000407 166.77000000000001 -44.82000000000042 167.09999999999999 -44.650000000000439 167.37 -44.160000000000416 168.49000000000001 -44.020000000000444 168.77000000000001 -43.840000000000408 169.13 -43.600000000000442 169.63999999999999 -43.360000000000433 170.11000000000004 -43.074900000000419 170.488 -42.918795376029443 171.03102448181488 -42.681140139450882 171.78802260895725 </gml:posList>
                                </gml:LineString>
                            </gml:baseCurve>
                        </gml:OrientableCurve>
                    </gpml:value>
                    <gml:description></gml:description>
                    <gpml:valueType xmlns:gml="http://www.opengis.net/gml">gml:OrientableCurve</gpml:valueType>
                </gpml:ConstantValue>
            </gpml:centerLineOf>
            <gpml:strikeSlip>Unknown</gpml:strikeSlip>
        </gpml:Fault>
    </gml:featureMember>
    <gml:featureMember>
        <gpml:Fault>
            <gpml:identity>GPlates-38f66105-79e7-40fa-99fe-9b0ccb0d3004</gpml:identity>
            <gpml:revision>GPlates-f49b137f-44f5-4bd3-9b72-6db0863f6f5d</gpml:revision>
            <gml:name>Kamchatka</gml:name>
            <gml:validTime>
                <gml:TimePeriod>
                    <gml:begin>
                        <gml:TimeInstant>
                            <gml:timePosition>55.100000000000001</gml:timePosition>
                        </gml:TimeInstant>
                    </gml:begin>
                    <gml:end>
                        <gml:TimeInstant>
                            <gml:timePosition>http://gplates.org/times/distantFuture</gml:timePosition>
                        </gml:TimeInstant>
                    </gml:end>
                </gml:TimePeriod>
            </gml:validTime>
            <gpml:reconstructionPlateId>
                <gpml:ConstantValue>
                    <gpml:value>406</gpml:value>
                    <gml:description></gml:description>
                    <gpml:valueType xmlns:gpml="http://www.gplates.org/gplates">gpml:plateId</gpml:valueType>
                </gpml:ConstantValue>
            </gpml:reconstructionPlateId>
            <gpml:centerLineOf>
                <gpml:ConstantValue>
                    <gpml:value>
                        <gml:LineString>
                            <gml:posList gml:dimension="2">62.636900000000182 163.90899999999999 60.966100000000097 161.05000000000001 60.111800000000144 159.13800000000001 59.540100000000152 157.959 58.510800000000145 156.65799999999999 57.033300000000153 155.00200000000001 55.189500000000123 154.77600000000001 53.185700000000118 155.02699999999999 51.451300000000124 155.495 49.147700000000093 155.89699999999999 48.260600000000075 156.16 47.327600000000082 156.529 45.268146347536359 157.4633943843593 </gml:posList>
                        </gml:LineString>
                    </gpml:value>
                    <gml:description></gml:description>
                    <gpml:valueType xmlns:gml="http://www.opengis.net/gml">gml:LineString</gpml:valueType>
                </gpml:ConstantValue>
            </gpml:centerLineOf>
        </gpml:Fault>
    </gml:featureMember>
    <gml:featureMember>
        <gpml:Fault>
            <gpml:identity>GPlates-ffcc6947-55d8-467e-be60-14f2efc52525</gpml:identity>
            <gpml:revision>GPlates-aa41c35d-ba71-4fd4-8c95-de280ca38070</gpml:revision>
            <gml:name>Kamchatka</gml:name>
            <gml:validTime>
                <gml:TimePeriod>
                    <gml:begin>
                        <gml:TimeInstant>
                            <gml:timePosition>26</gml:timePosition>
                        </gml:TimeInstant>
                    </gml:begin>
                    <gml:end>
                        <gml:TimeInstant>
                            <gml:timePosition>0</gml:timePosition>
                        </gml:TimeInstant>
                    </gml:end>
                </gml:TimePeriod>
            </gml:validTime>
            <gpml:reconstructionPlateId>
                <gpml:ConstantValue>
                    <gpml:value>406</gpml:value>
                    <gml:description></gml:description>
                    <gpml:valueType xmlns:gpml="http://www.gplates.org/gplates">gpml:plateId</gpml:valueType>
                </gpml:ConstantValue>
            </gpml:reconstructionPlateId>
            <gpml:centerLineOf>
                <gpml:ConstantValue>
                    <gpml:value>
                        <gml:LineString>
                            <gml:posList gml:dimension="2">45.885858512114176 153.07983899986235 46.703602503750581 154.34057582454568 47.341704543699734 154.976903814032 48.555521316461174 156.32423934540068 49.026417086032808 157.00896623237401 49.613489560799316 157.95102751269991 </gml:posList>
                        </gml:LineString>
                    </gpml:value>
                    <gml:description></gml:description>
                    <gpml:valueType xmlns:gml="http://www.opengis.net/gml">gml:LineString</gpml:valueType>
                </gpml:ConstantValue>
            </gpml:centerLineOf>
        </gpml:Fault>
    </gml:featureMember>
    <gml:featureMember>
        <gpml:Fault>
            <gpml:identity>GPlates-db4f3722-2e23-4238-851d-0cb949564847</gpml:identity>
            <gpml:revision>GPlates-61476b2b-c92c-4e0f-a3ee-0f998d0ae72f</gpml:revision>
            <gml:name>PAC NAM 2 SAF MG 4-28-07</gml:name>
            <gml:validTime>
                <gml:TimePeriod>
                    <gml:begin>
                        <gml:TimeInstant>
                            <gml:timePosition>18</gml:timePosition>
                        </gml:TimeInstant>
                    </gml:begin>
                    <gml:end>
                        <gml:TimeInstant>
                            <gml:timePosition>http://gplates.org/times/distantFuture</gml:timePosition>
                        </gml:TimeInstant>
                    </gml:end>
                </gml:TimePeriod>
            </gml:validTime>
            <gpml:reconstructionPlateId>
                <gpml:ConstantValue>
                    <gpml:value>901</gpml:value>
                    <gml:description></gml:description>
                    <gpml:valueType xmlns:gpml="http://www.gplates.org/gplates">gpml:plateId</gpml:valueType>
                </gpml:ConstantValue>
            </gpml:reconstructionPlateId>
            <gpml:centerLineOf>
                <gpml:ConstantValue>
                    <gpml:value>
                        <gml:OrientableCurve>
                            <gml:baseCurve>
                                <gml:LineString>
                                    <gml:posList gml:dimension="2">41.014200000000017 -124.76600000000001 40.957500000000003 -124.62 40.902900000000002 -124.489 40.8459 -124.343 40.788800000000009 -124.19299999999998 39.999999999999993 -124 39.500000000000007 -123.90000000000001 38.999999999999993 -123.70000000000002 38.5 -123.19999999999999 38 -122.75 37.5 -122.3 37 -121.70000000000002 </gml:posList>
                                </gml:LineString>
                            </gml:baseCurve>
                        </gml:OrientableCurve>
                    </gpml:value>
                    <gml:description></gml:description>
                    <gpml:valueType xmlns:gml="http://www.opengis.net/gml">gml:OrientableCurve</gpml:valueType>
                </gpml:ConstantValue>
            </gpml:centerLineOf>
            <gpml:strikeSlip>Unknown</gpml:strikeSlip>
        </gpml:Fault>
    </gml:featureMember>
    <gml:featureMember>
        <gpml:Fault>
            <gpml:identity>GPlates-f5c76d29-88f7-4701-9dfa-62b9715960af</gpml:identity>
            <gpml:revision>GPlates-c5155209-4c6a-4cba-9d63-bd5bca0e697e</gpml:revision>
            <gml:name>PAC NAM 2 SAF MG 4-28-07</gml:name>
            <gml:validTime>
                <gml:TimePeriod>
                    <gml:begin>
                        <gml:TimeInstant>
                            <gml:timePosition>18</gml:timePosition>
                        </gml:TimeInstant>
                    </gml:begin>
                    <gml:end>
                        <gml:TimeInstant>
                            <gml:timePosition>http://gplates.org/times/distantFuture</gml:timePosition>
                        </gml:TimeInstant>
                    </gml:end>
                </gml:TimePeriod>
            </gml:validTime>
            <gpml:reconstructionPlateId>
                <gpml:ConstantValue>
                    <gpml:value>901</gpml:value>
                    <gml:description></gml:description>
                    <gpml:valueType xmlns:gpml="http://www.gplates.org/gplates">gpml:plateId</gpml:valueType>
                </gpml:ConstantValue>
            </gpml:reconstructionPlateId>
            <gpml:centerLineOf>
                <gpml:ConstantValue>
                    <gpml:value>
                        <gml:OrientableCurve>
                            <gml:baseCurve>
                                <gml:LineString>
                                    <gml:posList gml:dimension="2">41.014200000000017 -124.76600000000001 40.957500000000003 -124.62 40.902900000000002 -124.489 40.8459 -124.343 40.788800000000009 -124.19299999999998 39.999999999999993 -124 39.500000000000007 -123.90000000000001 38.999999999999993 -123.70000000000002 38.5 -123.19999999999999 38 -122.75 37.5 -122.3 37 -121.70000000000002 36.466000000000008 -121.04099999999998 35.866499999999995 -120.411 35.174199999999999 -119.70999999999998 34.7911 -119.20200000000001 34.316099999999999 -118.64800000000001 33.770099999999999 -118.021 33.146599999999999 -117.16700000000002 32.443800000000003 -116.169 32.112999999999985 -115.71300000000001 31.604000000000003 -115.297 31.059900000000003 -114.679 30.527499999999996 -113.599 </gml:posList>
                                </gml:LineString>
                            </gml:baseCurve>
                        </gml:OrientableCurve>
                    </gpml:value>
                    <gml:description></gml:description>
                    <gpml:valueType xmlns:gml="http://www.opengis.net/gml">gml:OrientableCurve</gpml:valueType>
                </gpml:ConstantValue>
            </gpml:centerLineOf>
            <gpml:strikeSlip>Unknown</gpml:strikeSlip>
        </gpml:Fault>
    </gml:featureMember>
    <gml:featureMember>
        <gpml:Fault>
            <gpml:identity>GPlates-bb54d7db-fdd9-424a-8364-ac6bddd97a72</gpml:identity>
            <gpml:revision>GPlates-b5475ac2-0158-4290-8f3c-4390bf6c82af</gpml:revision>
            <gml:name>PAC-NAM SS bndy MG-5-5-07</gml:name>
            <gml:validTime>
                <gml:TimePeriod>
                    <gml:begin>
                        <gml:TimeInstant>
                            <gml:timePosition>30</gml:timePosition>
                        </gml:TimeInstant>
                    </gml:begin>
                    <gml:end>
                        <gml:TimeInstant>
                            <gml:timePosition>18.100000000000001</gml:timePosition>
                        </gml:TimeInstant>
                    </gml:end>
                </gml:TimePeriod>
            </gml:validTime>
            <gpml:reconstructionPlateId>
                <gpml:ConstantValue>
                    <gpml:value>101</gpml:value>
                    <gml:description></gml:description>
                    <gpml:valueType xmlns:gpml="http://www.gplates.org/gplates">gpml:plateId</gpml:valueType>
                </gpml:ConstantValue>
            </gpml:reconstructionPlateId>
            <gpml:centerLineOf>
                <gpml:ConstantValue>
                    <gpml:value>
                        <gml:OrientableCurve>
                            <gml:baseCurve>
                                <gml:LineString>
                                    <gml:posList gml:dimension="2">48.876599999999996 -125.239 48.986299999999986 -125.89100000000002 49.17349999999999 -126.342 49.36440000000001 -127.06300000000002 49.44639999999999 -127.482 50.018900000000002 -128.327 50.37510000000001 -129.553 50.718000000000004 -130.62299999999999 51.489099999999993 -132.10300000000001 52.140500000000003 -133.077 52.891599999999961 -134.28999999999999 53.970900000000007 -135.22399999999999 55.052499999999981 -136.023 56.2425 -136.90899999999999 57.422299999999986 -138.089 57.77649999999997 -138.19399999999999 58.141199999999984 -138.613 58.541799999999967 -139.13499999999999 58.860899999999951 -139.56100000000001 59.13600000000001 -139.982 59.425499999999971 -140.75999999999999 59.74710000000001 -141.12899999999999 59.932099999999998 -141.54400000000001 60.302399999999992 -141.857 60.656599999999997 -142.352 61.060299999999984 -142.78800000000001 61.420200000000001 -143.21799999999999 </gml:posList>
                                </gml:LineString>
                            </gml:baseCurve>
                        </gml:OrientableCurve>
                    </gpml:value>
                    <gml:description></gml:description>
                    <gpml:valueType xmlns:gml="http://www.opengis.net/gml">gml:OrientableCurve</gpml:valueType>
                </gpml:ConstantValue>
            </gpml:centerLineOf>
            <gpml:strikeSlip>Unknown</gpml:strikeSlip>
        </gpml:Fault>
    </gml:featureMember>
    <gml:featureMember>
        <gpml:Fault>
            <gpml:identity>GPlates-f90f123e-e93c-4c7f-b199-de23080a5132</gpml:identity>
            <gpml:revision>GPlates-873555fc-4e29-43b9-8d94-d57f889d1080</gpml:revision>
            <gml:name>TRANSFORM</gml:name>
            <gml:validTime>
                <gml:TimePeriod>
                    <gml:begin>
                        <gml:TimeInstant>
                            <gml:timePosition>140</gml:timePosition>
                        </gml:TimeInstant>
                    </gml:begin>
                    <gml:end>
                        <gml:TimeInstant>
                            <gml:timePosition>105</gml:timePosition>
                        </gml:TimeInstant>
                    </gml:end>
                </gml:TimePeriod>
            </gml:validTime>
            <gpml:reconstructionPlateId>
                <gpml:ConstantValue>
                    <gpml:value>101</gpml:value>
                    <gml:description></gml:description>
                    <gpml:valueType xmlns:gpml="http://www.gplates.org/gplates">gpml:plateId</gpml:valueType>
                </gpml:ConstantValue>
            </gpml:reconstructionPlateId>
            <gpml:centerLineOf>
                <gpml:ConstantValue>
                    <gpml:value>
                        <gml:LineString>
                            <gml:posList gml:dimension="2">58.436369568637744 -142.51243629209606 60.082389165524063 -142.24793683163367 61.505700000005646 -142.12300000000002 62.712900000005966 -141.52199999999999 63.340000000006135 -141.46299999999999 64.20070000000635 -142.542 65.129200000006634 -143.65899999999999 65.511800000006787 -143.83600000000001 66.07520000000693 -143.42400000000001 66.986700000007247 -142.11799999999999 67.791600000007534 -140.55799999999999 68.378700000007711 -139.16800000000001 69.365000000008138 -136.30199999999999 70.105400000008501 -132.69 70.774700000008821 -128.398 71.45110000000922 -122.03800000000003 71.724400000009311 -118.23999999999997 </gml:posList>
                        </gml:LineString>
                    </gpml:value>
                    <gml:description></gml:description>
                    <gpml:valueType xmlns:gml="http://www.opengis.net/gml">gml:LineString</gpml:valueType>
                </gpml:ConstantValue>
            </gpml:centerLineOf>
        </gpml:Fault>
    </gml:featureMember>
    <gml:featureMember>
        <gpml:FractureZone>
            <gpml:identity>GPlates-38eb0a58-7aae-4bac-9357-04a96310308b</gpml:identity>
            <gpml:revision>GPlates-24845551-c241-4d3d-bdec-24212b519224</gpml:revision>
            <gml:name>After Bird (2001), DB 04-2007</gml:name>
            <gml:validTime>
                <gml:TimePeriod>
                    <gml:begin>
                        <gml:TimeInstant>
                            <gml:timePosition>30</gml:timePosition>
                        </gml:TimeInstant>
                    </gml:begin>
                    <gml:end>
                        <gml:TimeInstant>
                            <gml:timePosition>15.1</gml:timePosition>
                        </gml:TimeInstant>
                    </gml:end>
                </gml:TimePeriod>
            </gml:validTime>
            <gpml:reconstructionPlateId>
                <gpml:ConstantValue>
                    <gpml:value>301</gpml:value>
                    <gml:description></gml:description>
                    <gpml:valueType xmlns:gpml="http://www.gplates.org/gplates">gpml:plateId</gpml:valueType>
                </gpml:ConstantValue>
            </gpml:reconstructionPlateId>
            <gpml:centerLineOf>
                <gpml:ConstantValue>
                    <gpml:value>
                        <gml:OrientableCurve>
                            <gml:baseCurve>
                                <gml:LineString>
                                    <gml:posList gml:dimension="2">26 67.252600000000001 26.5184 67.252600000000001 27.085400000000003 67.247799999999998 27.9115 67.3322 28.404099999999993 67.342100000000002 28.573099999999986 67.239699999999999 29.376799999999999 67.276700000000005 29.794799999999995 67.301100000000005 30.073500000000003 67.849199999999996 29.877999999999997 68.310500000000005 29.209 68.679500000000004 29.0959 69.085499999999996 29.261799999999997 69.880600000000001 29.840199999999996 70.099500000000006 30.423000000000002 70.178299999999993 31.005700000000001 70.257999999999996 31.459399999999984 70.100999999999999 31.912999999999997 69.942499999999995 32.43099999999999 70.439400000000006 32.947099999999999 70.942099999999996 33.476799999999997 71.391999999999996 34.004800000000003 71.847399999999993 34.682200000000002 72.459100000000007 34.175899999999999 73.029600000000002 33.666899999999998 73.593299999999999 33.159399999999998 74.3142 32.880600000000001 75.089400000000012 32.189399999999992 75.674899999999994 31.633299999999998 75.721999999999994 31.153700000000008 76.521000000000001 30.737599999999997 77.006699999999995 30.558 77.640699999999995 30.226100000000002 78.0762 29.886899999999997 78.422399999999996 29.677599999999998 78.911799999999999 29.3934 79.196899999999999 29.142799999999998 79.7898 29.093000000000004 80.226500000000001 28.975000000000005 80.546499999999995 28.790199999999999 81.043000000000006 28.41350000000001 81.361000000000004 28.166899999999998 82.200400000000002 27.881499999999999 82.935400000000001 27.592900000000004 83.666700000000006 27.451899999999998 84.158500000000004 27.309100000000001 84.649100000000004 27.170400000000001 85.621899999999997 27.094599999999989 86.251499999999993 26.737200000000001 86.480900000000005 26.668300000000006 86.820400000000006 27.022000000000002 87.218599999999995 26.908899999999999 87.745000000000005 26.885000000000002 88.319999999999993 27.026800000000012 89.2821 26.847200000000001 89.772400000000005 26.937000000000001 90.329400000000007 27.0075 91.25800000000001 27.032900000000001 91.781199999999998 27.056400000000007 92.304699999999997 27.116500000000006 93.233400000000003 27.109800000000003 93.570400000000006 27.500799999999995 94.188999999999993 27.918200000000002 94.828699999999998 28.183200000000003 95.465699999999998 28.134899999999998 96.234499999999997 28.1099 96.791600000000003 28.082600000000006 97.348399999999998 27.702400000000004 97.471100000000007 27.241099999999992 97.346500000000006 26.8202 97.130399999999995 26.287400000000002 96.905600000000007 25.646899999999999 96.581299999999999 25.133600000000005 96.310400000000001 24.4801 96.1173 23.7605 95.969099999999997 23.015000000000008 95.909300000000002 22.3522 95.918099999999995 21.681000000000001 95.918300000000002 20.900099999999998 95.942700000000002 20.039899999999999 96.015799999999999 19.411900000000003 96.225399999999993 18.704799999999985 96.341400000000007 17.9816 96.420699999999997 17.435100000000009 96.466099999999997 16.643799999999999 96.469700000000003 16.003399999999989 96.447200000000009 15.396199999999999 96.419300000000007 15.135500000000002 96.406099999999995 14.9093 96.453699999999998 14.4 96.4803 </gml:posList>
                                </gml:LineString>
                            </gml:baseCurve>
                        </gml:OrientableCurve>
                    </gpml:value>
                    <gml:description></gml:description>
                    <gpml:valueType xmlns:gml="http://www.opengis.net/gml">gml:OrientableCurve</gpml:valueType>
                </gpml:ConstantValue>
            </gpml:centerLineOf>
        </gpml:FractureZone>
    </gml:featureMember>
    <gml:featureMember>
        <gpml:OrogenicBelt>
            <gpml:identity>GPlates-b22f205d-8a8c-4963-a7a3-4f3425c389bf</gpml:identity>
            <gpml:revision>GPlates-92351daa-c336-4bc3-86ee-d9ac1d9b62b7</gpml:revision>
            <gml:name>Southern limit of Greater India deformation, After Bird (2001)</gml:name>
            <gml:validTime>
                <gml:TimePeriod>
                    <gml:begin>
                        <gml:TimeInstant>
                            <gml:timePosition gml:frame="http://gplates.org/TRS/flat">160</gml:timePosition>
                        </gml:TimeInstant>
                    </gml:begin>
                    <gml:end>
                        <gml:TimeInstant>
                            <gml:timePosition gml:frame="http://gplates.org/TRS/flat">http://gplates.org/times/distantFuture</gml:timePosition>
                        </gml:TimeInstant>
                    </gml:end>
                </gml:TimePeriod>
            </gml:validTime>
            <gpml:reconstructionPlateId>
                <gpml:ConstantValue>
                    <gpml:value>501</gpml:value>
                    <gml:description></gml:description>
                    <gpml:valueType xmlns:gpml="http://www.gplates.org/gplates">gpml:plateId</gpml:valueType>
                </gpml:ConstantValue>
            </gpml:reconstructionPlateId>
            <gpml:centerLineOf>
                <gpml:ConstantValue>
                    <gpml:value>
                        <gml:OrientableCurve gml:orientation="+">
                            <gml:baseCurve>
                                <gml:LineString>
                                    <gml:posList gml:dimension="2">25.040200627446893 57.576521425541173 26.67857285862981 63.93763986786653 27.91470958879049 65.793914431075876 29.000130175476801 67.086807101852173 29.878000000000792 68.310500000000019 30.848185644284499 69.471447726908778 31.459400000000816 70.101000000000042 32.4310000000009 70.43940000000002 32.947100000000937 70.942099999999968 33.476800000000928 71.391999999999939 34.004800000001005 71.847400000000036 34.682200000001039 72.459100000000035 34.175900000000908 73.029600000000002 33.666900000000943 73.593300000000028 33.159400000000907 74.314200000000014 32.880600000000939 75.089400000000012 32.189400000000873 75.674900000000022 31.633300000000851 75.721999999999994 31.153700000000907 76.521000000000001 30.737600000000842 77.006699999999981 30.558000000000774 77.640699999999995 30.226100000000802 78.076199999999972 29.886900000000782 78.422400000000039 29.677600000000833 78.911800000000014 29.393400000000756 79.196899999999999 29.142800000000811 79.7898 29.093000000000835 80.226499999999987 28.975000000000819 80.546500000000009 28.790200000000748 81.043000000000021 28.41350000000077 81.361000000000033 28.166900000000769 82.200400000000016 27.881500000000742 82.93540000000003 27.592900000000711 83.66670000000002 27.451900000000734 84.158500000000004 27.309100000000711 84.649100000000018 27.170400000000726 85.621900000000011 27.09460000000071 86.251500000000007 26.737200000000705 86.480900000000005 26.668300000000734 86.820400000000006 27.022000000000716 87.218599999999995 26.90890000000071 87.745000000000019 26.885000000000677 88.319999999999993 27.026800000000712 89.282100000000014 26.847200000000736 89.772400000000019 26.93700000000069 90.329400000000021 27.007500000000718 91.258000000000024 27.032900000000751 91.781200000000013 27.056400000000732 92.304700000000025 27.116500000000716 93.233400000000017 27.109800000000753 93.570400000000021 27.500800000000734 94.189000000000007 27.918200000000731 94.828699999999998 28.183200000000767 95.465700000000012 28.13490000000078 96.234500000000011 28.109900000000767 96.791600000000017 28.08260000000077 97.348399999999998 28.263048194047901 98.332174582721279 28.161399507073224 100.32580590951328 28.664552829836264 101.98866212227864 28.84845507518072 103.94137935402655 28.484379287625025 106.43224080823745 28.39723771470543 106.83994391775072 </gml:posList>
                                </gml:LineString>
                            </gml:baseCurve>
                        </gml:OrientableCurve>
                    </gpml:value>
                    <gml:description></gml:description>
                    <gpml:valueType xmlns:gml="http://www.opengis.net/gml">gml:OrientableCurve</gpml:valueType>
                </gpml:ConstantValue>
            </gpml:centerLineOf>
        </gpml:OrogenicBelt>
    </gml:featureMember>
    <gml:featureMember>
        <gpml:FractureZone>
            <gpml:identity>GPlates-cdbcf874-d03d-4756-8df8-8248d3e04181</gpml:identity>
            <gpml:revision>GPlates-8ae07254-1278-4524-8327-06004f9f5c27</gpml:revision>
            <gml:name>ALPS FRACTURE ZONE, DB 04-2007</gml:name>
            <gml:validTime>
                <gml:TimePeriod>
                    <gml:begin>
                        <gml:TimeInstant>
                            <gml:timePosition>35</gml:timePosition>
                        </gml:TimeInstant>
                    </gml:begin>
                    <gml:end>
                        <gml:TimeInstant>
                            <gml:timePosition>http://gplates.org/times/distantFuture</gml:timePosition>
                        </gml:TimeInstant>
                    </gml:end>
                </gml:TimePeriod>
            </gml:validTime>
            <gpml:reconstructionPlateId>
                <gpml:ConstantValue>
                    <gpml:value>335</gpml:value>
                    <gml:description></gml:description>
                    <gpml:valueType xmlns:gpml="http://www.gplates.org/gplates">gpml:plateId</gpml:valueType>
                </gpml:ConstantValue>
            </gpml:reconstructionPlateId>
            <gpml:centerLineOf>
                <gpml:ConstantValue>
                    <gpml:value>
                        <gml:OrientableCurve>
                            <gml:baseCurve>
                                <gml:LineString>
                                    <gml:posList gml:dimension="2">47.187299999999958 6.0000000000000009 47.187299999999958 9.6463999999999999 47.196900000000007 9.6781999999999915 47.208199999999934 9.712200000000017 47.238299999999995 9.7710000000000061 47.278199999999991 9.8730000000000029 47.302399999999999 9.9662000000000184 47.318499999999979 10.025300000000005 47.345999999999997 10.138999999999999 47.3703 10.250500000000001 47.392600000000002 10.309399999999998 47.425599999999989 10.349900000000002 47.476199999999984 10.453900000000001 47.481200000000001 10.494999999999994 47.480400000000003 10.575000000000001 47.488999999999997 10.663899999999991 47.498299999999993 10.823700000000001 47.519899999999993 10.9832 47.5244 11.133900000000004 47.551699999999997 11.233899999999998 47.591799999999978 11.388500000000008 47.634100000000004 11.616099999999999 47.650699999999986 11.730000000000002 47.671599999999991 11.8256 47.680100000000003 11.900800000000004 47.703200000000002 12.0603 47.727299999999978 12.162599999999998 47.752999999999993 12.273999999999999 47.786399999999986 12.387600000000003 47.802399999999992 12.4467 47.814999999999976 12.483000000000002 47.809299999999986 12.5311 47.808 12.713900000000001 47.825699999999991 12.7958 47.844699999999982 12.854900000000001 47.876399999999975 13.450599999999998 47.918799999999976 14.030199999999999 47.935099999999998 14.1349 47.959899999999998 14.317199999999998 47.971599999999995 14.4175 48.00139999999999 14.659100000000002 47.981399999999994 14.815000000000001 47.974400000000003 14.881399999999996 47.986600000000003 15.034200000000002 48.013899999999992 15.168499999999998 48.030099999999976 15.257300000000001 48.029299999999999 15.339499999999997 48.031100000000002 15.533700000000003 48.022299999999973 15.735000000000001 48.0625 15.939799999999998 48.09620000000001 16.101400000000005 48.162900000000008 16.205100000000002 48.196800000000003 16.231799999999996 </gml:posList>
                                </gml:LineString>
                            </gml:baseCurve>
                        </gml:OrientableCurve>
                    </gpml:value>
                    <gml:description></gml:description>
                    <gpml:valueType xmlns:gml="http://www.opengis.net/gml">gml:OrientableCurve</gpml:valueType>
                </gpml:ConstantValue>
            </gpml:centerLineOf>
        </gpml:FractureZone>
    </gml:featureMember>
    <gml:featureMember>
        <gpml:FractureZone>
            <gpml:identity>GPlates-e1074121-b4c1-4987-81ac-64f82155490b</gpml:identity>
            <gpml:revision>GPlates-fa0aaa01-e9d5-40a5-8db5-baa141661b40</gpml:revision>
            <gml:name>Aus-Ind Polygon Closure AT</gml:name>
            <gml:validTime>
                <gml:TimePeriod>
                    <gml:begin>
                        <gml:TimeInstant>
                            <gml:timePosition gml:frame="http://gplates.org/TRS/flat">63</gml:timePosition>
                        </gml:TimeInstant>
                    </gml:begin>
                    <gml:end>
                        <gml:TimeInstant>
                            <gml:timePosition gml:frame="http://gplates.org/TRS/flat">62.100000000000001</gml:timePosition>
                        </gml:TimeInstant>
                    </gml:end>
                </gml:TimePeriod>
            </gml:validTime>
            <gpml:reconstructionPlateId>
                <gpml:ConstantValue>
                    <gpml:value>801</gpml:value>
                    <gml:description></gml:description>
                    <gpml:valueType xmlns:gpml="http://www.gplates.org/gplates">gpml:plateId</gpml:valueType>
                </gpml:ConstantValue>
            </gpml:reconstructionPlateId>
            <gpml:centerLineOf>
                <gpml:ConstantValue>
                    <gpml:value>
                        <gml:OrientableCurve>
                            <gml:baseCurve>
                                <gml:LineString>
                                    <gml:posList gml:dimension="2">-14.494699999999998 112.19799999999999 -15.223599999999999 115.215 -13.3452 117.78600000000002 -11.735200000000006 119.39800000000001 -10.0892 122.572 -8.0138599999999993 126.64000000000001 -6.2647000000000022 129.97300000000001 -2.9794499999999999 135.04300000000001 -2.5850200000000001 139.53100000000001 </gml:posList>
                                </gml:LineString>
                            </gml:baseCurve>
                        </gml:OrientableCurve>
                    </gpml:value>
                    <gml:description></gml:description>
                    <gpml:valueType xmlns:gml="http://www.opengis.net/gml">gml:OrientableCurve</gpml:valueType>
                </gpml:ConstantValue>
            </gpml:centerLineOf>
        </gpml:FractureZone>
    </gml:featureMember>
    <gml:featureMember>
        <gpml:FractureZone>
            <gpml:identity>GPlates-4862045d-f48b-4004-b714-93010cbfe81c</gpml:identity>
            <gpml:revision>GPlates-32a4b1de-b4ee-4a2f-ae6d-a1f67cfd0036</gpml:revision>
            <gml:name>Continental def as ridge merges w california MG 5-5 07</gml:name>
            <gml:validTime>
                <gml:TimePeriod>
                    <gml:begin>
                        <gml:TimeInstant>
                            <gml:timePosition>25</gml:timePosition>
                        </gml:TimeInstant>
                    </gml:begin>
                    <gml:end>
                        <gml:TimeInstant>
                            <gml:timePosition>18.100000000000001</gml:timePosition>
                        </gml:TimeInstant>
                    </gml:end>
                </gml:TimePeriod>
            </gml:validTime>
            <gpml:reconstructionPlateId>
                <gpml:ConstantValue>
                    <gpml:value>101</gpml:value>
                    <gml:description></gml:description>
                    <gpml:valueType xmlns:gpml="http://www.gplates.org/gplates">gpml:plateId</gpml:valueType>
                </gpml:ConstantValue>
            </gpml:reconstructionPlateId>
            <gpml:centerLineOf>
                <gpml:ConstantValue>
                    <gpml:value>
                        <gml:OrientableCurve>
                            <gml:baseCurve>
                                <gml:LineString>
                                    <gml:posList gml:dimension="2">35.779499999999999 -117.85100000000001 35.709499999999998 -117.42999999999999 35.571899999999999 -117.262 35.201599999999999 -117.081 34.7637 -116.986 34.215800000000002 -116.82800000000002 33.555599999999984 -116.444 32.9756 -116.03200000000001 32.309399999999997 -115.49900000000001 31.681200000000008 -114.95699999999999 30.979600000000001 -114.346 29.908200000000004 -113.47799999999999 29.231099999999998 -112.714 28.733700000000006 -112.08799999999999 27.854400000000002 -111.58799999999999 27.363699999999998 -110.758 26.529099999999996 -110.039 26.175299999999996 -109.73099999999999 25.332799999999999 -109.2 24.326699999999999 -107.99500000000002 </gml:posList>
                                </gml:LineString>
                            </gml:baseCurve>
                        </gml:OrientableCurve>
                    </gpml:value>
                    <gml:description></gml:description>
                    <gpml:valueType xmlns:gml="http://www.opengis.net/gml">gml:OrientableCurve</gpml:valueType>
                </gpml:ConstantValue>
            </gpml:centerLineOf>
        </gpml:FractureZone>
    </gml:featureMember>
    <gml:featureMember>
        <gpml:FractureZone>
            <gpml:identity>GPlates-522c1062-e0be-4319-97cf-81c09ec3f435</gpml:identity>
            <gpml:revision>GPlates-63ca36b3-992a-4b22-8708-b6e37737c3d9</gpml:revision>
            <gml:name>Continental def as ridge merges w california MG 5-5 07</gml:name>
            <gml:validTime>
                <gml:TimePeriod>
                    <gml:begin>
                        <gml:TimeInstant>
                            <gml:timePosition>30</gml:timePosition>
                        </gml:TimeInstant>
                    </gml:begin>
                    <gml:end>
                        <gml:TimeInstant>
                            <gml:timePosition>25.100000000000001</gml:timePosition>
                        </gml:TimeInstant>
                    </gml:end>
                </gml:TimePeriod>
            </gml:validTime>
            <gpml:reconstructionPlateId>
                <gpml:ConstantValue>
                    <gpml:value>101</gpml:value>
                    <gml:description></gml:description>
                    <gpml:valueType xmlns:gpml="http://www.gplates.org/gplates">gpml:plateId</gpml:valueType>
                </gpml:ConstantValue>
            </gpml:reconstructionPlateId>
            <gpml:centerLineOf>
                <gpml:ConstantValue>
                    <gpml:value>
                        <gml:OrientableCurve>
                            <gml:baseCurve>
                                <gml:LineString>
                                    <gml:posList gml:dimension="2">35.571899999999999 -117.262 35.201599999999999 -117.081 34.7637 -116.986 34.215800000000002 -116.82800000000002 33.555599999999984 -116.444 32.9756 -116.03200000000001 32.309399999999997 -115.49900000000001 31.681200000000008 -114.95699999999999 30.979600000000001 -114.346 29.908200000000004 -113.47799999999999 29.231099999999998 -112.714 28.733700000000006 -112.08799999999999 27.854400000000002 -111.58799999999999 27.363699999999998 -110.758 26.529099999999996 -110.039 26.175299999999996 -109.73099999999999 25.332799999999999 -109.2 24.326699999999999 -107.99500000000002 </gml:posList>
                                </gml:LineString>
                            </gml:baseCurve>
                        </gml:OrientableCurve>
                    </gpml:value>
                    <gml:description></gml:description>
                    <gpml:valueType xmlns:gml="http://www.opengis.net/gml">gml:OrientableCurve</gpml:valueType>
                </gpml:ConstantValue>
            </gpml:centerLineOf>
        </gpml:FractureZone>
    </gml:featureMember>
    <gml:featureMember>
        <gpml:FractureZone>
            <gpml:identity>GPlates-227efcb5-8410-4a47-9a72-6a8a813b80b0</gpml:identity>
            <gpml:revision>GPlates-ce815943-1e75-4f64-8a00-402f5844ff15</gpml:revision>
            <gml:name>Davie Fracture Zone (USGS + UNESCO + Gravity)</gml:name>
            <gml:validTime>
                <gml:TimePeriod>
                    <gml:begin>
                        <gml:TimeInstant>
                            <gml:timePosition gml:frame="http://gplates.org/TRS/flat">20</gml:timePosition>
                        </gml:TimeInstant>
                    </gml:begin>
                    <gml:end>
                        <gml:TimeInstant>
                            <gml:timePosition gml:frame="http://gplates.org/TRS/flat">0</gml:timePosition>
                        </gml:TimeInstant>
                    </gml:end>
                </gml:TimePeriod>
            </gml:validTime>
            <gpml:reconstructionPlateId>
                <gpml:ConstantValue>
                    <gpml:value>713</gpml:value>
                    <gml:description></gml:description>
                    <gpml:valueType xmlns:gpml="http://www.gplates.org/gplates">gpml:plateId</gpml:valueType>
                </gpml:ConstantValue>
            </gpml:reconstructionPlateId>
            <gpml:centerLineOf>
                <gpml:ConstantValue>
                    <gpml:value>
                        <gml:OrientableCurve>
                            <gml:baseCurve>
                                <gml:LineString>
                                    <gml:posList gml:dimension="2">-26.431999999999995 44.440299999999993 -25.874900000000004 44.096800000000002 -25.303999999999995 43.7348 -24.825900000000001 43.428399999999996 -24.593800000000002 43.330899999999993 -24.069199999999999 43.177799999999998 -23.623600000000003 43.052399999999984 -23.159399999999998 42.908500000000004 -22.625599999999999 42.764600000000002 -22.235700000000001 42.671799999999998 -21.623000000000001 42.527900000000002 -20.6157 42.2819 -20.3232 42.20300000000001 -19.636300000000002 42.091600000000007 -18.888900000000003 41.9709 -18.322600000000005 41.868699999999997 -17.375699999999988 41.701599999999999 -16.665499999999998 41.594900000000017 -16.270900000000001 41.515999999999998 -15.825299999999999 41.446299999999987 -15.374999999999991 41.404600000000002 -14.850499999999995 41.3581 -14.414100000000001 41.316399999999987 -13.5786 41.237400000000001 -13.119100000000003 41.195700000000002 -12.278900000000002 41.163200000000003 -11.020899999999999 41.13069999999999 -10.426799999999997 41.112099999999998 -9.2152399999999997 41.195699999999988 -7.8412499999999863 41.283900000000003 -5.9566400000000002 41.386000000000003 -5.3392799999999996 41.460300000000004 -4.4387499999999998 41.557699999999997 </gml:posList>
                                </gml:LineString>
                            </gml:baseCurve>
                        </gml:OrientableCurve>
                    </gpml:value>
                    <gml:description></gml:description>
                    <gpml:valueType xmlns:gml="http://www.opengis.net/gml">gml:OrientableCurve</gpml:valueType>
                </gpml:ConstantValue>
            </gpml:centerLineOf>
        </gpml:FractureZone>
    </gml:featureMember>
    <gml:featureMember>
        <gpml:FractureZone>
            <gpml:identity>GPlates-951aab57-3402-43eb-893d-6bb823e827de</gpml:identity>
            <gpml:revision>GPlates-aaf01dac-36b6-44bc-9bf2-ef37517484dc</gpml:revision>
            <gml:name>Dead Sea F&amp; Arab-Turk Suture NUVEL file., DB 04-2007</gml:name>
            <gml:validTime>
                <gml:TimePeriod>
                    <gml:begin>
                        <gml:TimeInstant>
                            <gml:timePosition gml:frame="http://gplates.org/TRS/flat">28</gml:timePosition>
                        </gml:TimeInstant>
                    </gml:begin>
                    <gml:end>
                        <gml:TimeInstant>
                            <gml:timePosition gml:frame="http://gplates.org/TRS/flat">0</gml:timePosition>
                        </gml:TimeInstant>
                    </gml:end>
                </gml:TimePeriod>
            </gml:validTime>
            <gpml:reconstructionPlateId>
                <gpml:ConstantValue>
                    <gpml:value>503</gpml:value>
                    <gml:description></gml:description>
                    <gpml:valueType xmlns:gpml="http://www.gplates.org/gplates">gpml:plateId</gpml:valueType>
                </gpml:ConstantValue>
            </gpml:reconstructionPlateId>
            <gpml:centerLineOf>
                <gpml:ConstantValue>
                    <gpml:value>
                        <gml:OrientableCurve>
                            <gml:baseCurve>
                                <gml:LineString>
                                    <gml:posList gml:dimension="2">44.387400000000525 50.773100000000092 44.472557099503874 49.718711368641024 44.287292499702957 47.929052323327866 44.064203803383577 45.588138104139219 44.246713050213955 43.908017002118065 43.878634460761738 42.371320728782621 43.132939091391812 41.529032581816701 42.281378426920327 40.800563738329025 41.279301109011293 40.25039701698654 40.065593263292442 39.912021697730758 38.981755130385174 39.557792210219915 38.535094576901635 39.094594687157382 38.200000000000671 38.50000000000005 37.900000000000723 37.899999999999935 37.500000000000583 37.399999999999999 37.200000000000571 36.800000000000054 36.700000000000536 36.300000000000033 36.400000000000567 35.899999999999942 35.900000000000482 35.600000000000044 35.70000000000055 35.799999999999997 34.900000000000574 35.700000000000038 34.000000000000476 35.499999999999922 32.900000000000482 35.199999999999996 32.100000000000385 34.999999999999986 31.300000000000516 35.000000000000021 30.800000000000455 34.900000000000013 30.000000000000437 34.899999999999963 29.50000000000043 34.900000000000027 29.000000000000437 34.70000000000001 28.400000000000396 34.499999999999957 27.900000000000379 34.199999999999989 27.100000000000399 34.199999999999953 26.673100000000346 33.845899999999993 26.424100000000404 33.579599999999985 </gml:posList>
                                </gml:LineString>
                            </gml:baseCurve>
                        </gml:OrientableCurve>
                    </gpml:value>
                    <gml:description></gml:description>
                    <gpml:valueType xmlns:gml="http://www.opengis.net/gml">gml:OrientableCurve</gpml:valueType>
                </gpml:ConstantValue>
            </gpml:centerLineOf>
        </gpml:FractureZone>
    </gml:featureMember>
    <gml:featureMember>
        <gpml:FractureZone>
            <gpml:identity>GPlates-a60131d1-1b07-4311-b8ac-d7e63b8e41c1</gpml:identity>
            <gpml:revision>GPlates-3c199167-b93f-45b3-9a97-c9fb4504cc8f</gpml:revision>
            <gml:name>EUR-AFR (out to mid-ATL ridge) from NUVEL file, DB 04-2007</gml:name>
            <gml:validTime>
                <gml:TimePeriod>
                    <gml:begin>
                        <gml:TimeInstant>
                            <gml:timePosition>140</gml:timePosition>
                        </gml:TimeInstant>
                    </gml:begin>
                    <gml:end>
                        <gml:TimeInstant>
                            <gml:timePosition>http://gplates.org/times/distantFuture</gml:timePosition>
                        </gml:TimeInstant>
                    </gml:end>
                </gml:TimePeriod>
            </gml:validTime>
            <gpml:reconstructionPlateId>
                <gpml:ConstantValue>
                    <gpml:value>301</gpml:value>
                    <gml:description></gml:description>
                    <gpml:valueType xmlns:gpml="http://www.gplates.org/gplates">gpml:plateId</gpml:valueType>
                </gpml:ConstantValue>
            </gpml:reconstructionPlateId>
            <gpml:centerLineOf>
                <gpml:ConstantValue>
                    <gpml:value>
                        <gml:OrientableCurve>
                            <gml:baseCurve>
                                <gml:LineString>
                                    <gml:posList gml:dimension="2">35.093499999999857 -15.789499999999999 35.33949999999988 -10.134399999999999 35.651899999999856 -5.7030400000000023 36.199999999999868 1.3999999999999992 36.399999999999878 6.8000000000000025 36.218807462272409 9.0323279134493077 </gml:posList>
                                </gml:LineString>
                            </gml:baseCurve>
                        </gml:OrientableCurve>
                    </gpml:value>
                    <gml:description></gml:description>
                    <gpml:valueType xmlns:gml="http://www.opengis.net/gml">gml:OrientableCurve</gpml:valueType>
                </gpml:ConstantValue>
            </gpml:centerLineOf>
        </gpml:FractureZone>
    </gml:featureMember>
    <gml:featureMember>
        <gpml:FractureZone>
            <gpml:identity>GPlates-555ddc75-bb95-4ee9-8d6a-8ebbcec73849</gpml:identity>
            <gpml:revision>GPlates-3fc264c5-19e7-4bcd-9975-a91945c65cfb</gpml:revision>
            <gml:name>Fracture Zone Ant-Ind AT</gml:name>
            <gml:validTime>
                <gml:TimePeriod>
                    <gml:begin>
                        <gml:TimeInstant>
                            <gml:timePosition gml:frame="http://gplates.org/TRS/flat">132</gml:timePosition>
                        </gml:TimeInstant>
                    </gml:begin>
                    <gml:end>
                        <gml:TimeInstant>
                            <gml:timePosition gml:frame="http://gplates.org/TRS/flat">131.19999999999999</gml:timePosition>
                        </gml:TimeInstant>
                    </gml:end>
                </gml:TimePeriod>
            </gml:validTime>
            <gpml:reconstructionPlateId>
                <gpml:ConstantValue>
                    <gpml:value>501</gpml:value>
                    <gml:description></gml:description>
                    <gpml:valueType xmlns:gpml="http://www.gplates.org/gplates">gpml:plateId</gpml:valueType>
                </gpml:ConstantValue>
            </gpml:reconstructionPlateId>
            <gpml:centerLineOf>
                <gpml:ConstantValue>
                    <gpml:value>
                        <gml:OrientableCurve>
                            <gml:baseCurve>
                                <gml:LineString>
                                    <gml:posList gml:dimension="2">0.72205346252759173 76.71471108050774 4.1998193577578489 79.153857925589961 6.5321685878028806 79.995141822990746 9.9125402064423103 79.393514682506606 12.283599999999305 80.144099999999995 14.53479999999918 82.147700000000015 17.405599999998984 85.82680000000002 20.02519999999884 89.632800000000003 22.461499999998686 93.986099999999993 23.436199999998617 95.761300000000006 24.114999999998584 101.536 </gml:posList>
                                </gml:LineString>
                            </gml:baseCurve>
                        </gml:OrientableCurve>
                    </gpml:value>
                    <gml:description></gml:description>
                    <gpml:valueType xmlns:gml="http://www.opengis.net/gml">gml:OrientableCurve</gpml:valueType>
                </gpml:ConstantValue>
            </gpml:centerLineOf>
        </gpml:FractureZone>
    </gml:featureMember>
    <gml:featureMember>
        <gpml:FractureZone>
            <gpml:identity>GPlates-18fb9620-75eb-4049-a107-3eb644d5c95b</gpml:identity>
            <gpml:revision>GPlates-37d382aa-6394-44f7-8a5e-7d058ef70e49</gpml:revision>
            <gml:name>Fracture Zone East Gondwana-SAM AT</gml:name>
            <gml:validTime>
                <gml:TimePeriod>
                    <gml:begin>
                        <gml:TimeInstant>
                            <gml:timePosition gml:frame="http://gplates.org/TRS/flat">160</gml:timePosition>
                        </gml:TimeInstant>
                    </gml:begin>
                    <gml:end>
                        <gml:TimeInstant>
                            <gml:timePosition gml:frame="http://gplates.org/TRS/flat">140.09999999999999</gml:timePosition>
                        </gml:TimeInstant>
                    </gml:end>
                </gml:TimePeriod>
            </gml:validTime>
            <gpml:reconstructionPlateId>
                <gpml:ConstantValue>
                    <gpml:value>801</gpml:value>
                    <gml:description></gml:description>
                    <gpml:valueType xmlns:gpml="http://www.gplates.org/gplates">gpml:plateId</gpml:valueType>
                </gpml:ConstantValue>
            </gpml:reconstructionPlateId>
            <gpml:centerLineOf>
                <gpml:ConstantValue>
                    <gpml:value>
                        <gml:OrientableCurve>
                            <gml:baseCurve>
                                <gml:LineString>
                                    <gml:posList gml:dimension="2">-89.306221897833225 49.660950306995545 -85.46223910338405 -160.93273005198552 -82.707000000003788 -160.33700000000005 -72.389500000001505 -159.34899999999999 </gml:posList>
                                </gml:LineString>
                            </gml:baseCurve>
                        </gml:OrientableCurve>
                    </gpml:value>
                    <gml:description></gml:description>
                    <gpml:valueType xmlns:gml="http://www.opengis.net/gml">gml:OrientableCurve</gpml:valueType>
                </gpml:ConstantValue>
            </gpml:centerLineOf>
        </gpml:FractureZone>
    </gml:featureMember>
    <gml:featureMember>
        <gpml:FractureZone>
            <gpml:identity>GPlates-b00b02c5-2a3e-4c40-bcbd-4dcc602f3c14</gpml:identity>
            <gpml:revision>GPlates-0cbc7060-0c5a-41fd-a33c-bbafb5c88416</gpml:revision>
            <gml:name>Fracture Zone Ind-Aus AT</gml:name>
            <gml:validTime>
                <gml:TimePeriod>
                    <gml:begin>
                        <gml:TimeInstant>
                            <gml:timePosition gml:frame="http://gplates.org/TRS/flat">135.30000000000001</gml:timePosition>
                        </gml:TimeInstant>
                    </gml:begin>
                    <gml:end>
                        <gml:TimeInstant>
                            <gml:timePosition gml:frame="http://gplates.org/TRS/flat">129.30000000000001</gml:timePosition>
                        </gml:TimeInstant>
                    </gml:end>
                </gml:TimePeriod>
            </gml:validTime>
            <gpml:reconstructionPlateId>
                <gpml:ConstantValue>
                    <gpml:value>501</gpml:value>
                    <gml:description></gml:description>
                    <gpml:valueType xmlns:gpml="http://www.gplates.org/gplates">gpml:plateId</gpml:valueType>
                </gpml:ConstantValue>
            </gpml:reconstructionPlateId>
            <gpml:centerLineOf>
                <gpml:ConstantValue>
                    <gpml:value>
                        <gml:OrientableCurve>
                            <gml:baseCurve>
                                <gml:LineString>
                                    <gml:posList gml:dimension="2">44.469555469937994 108.06850417014627 43.596814113303559 104.27263621844514 38.284197299291336 99.471426750591178 34.977066050096148 98.410691358196217 32.37944518991732 97.818203637491962 30.304379833813496 97.310681432121186 29.655800000001829 98.102700000000013 27.771800000001676 98.063199999999995 24.965900000001483 97.805000000000007 23.682900000001386 97.504400000000018 21.851000000001285 97.43370000000003 18.775697523837177 97.142011601675677 </gml:posList>
                                </gml:LineString>
                            </gml:baseCurve>
                        </gml:OrientableCurve>
                    </gpml:value>
                    <gml:description></gml:description>
                    <gpml:valueType xmlns:gml="http://www.opengis.net/gml">gml:OrientableCurve</gpml:valueType>
                </gpml:ConstantValue>
            </gpml:centerLineOf>
        </gpml:FractureZone>
    </gml:featureMember>
    <gml:featureMember>
        <gpml:UnclassifiedFeature>
            <gpml:identity>GPlates-21584d26-008a-46ff-9dac-03323febcd45</gpml:identity>
            <gpml:revision>GPlates-fe183947-e67a-4344-b6e4-75e673c5a7cb</gpml:revision>
            <gpml:centerLineOf>
                <gpml:ConstantValue>
                    <gpml:value>
                        <gml:OrientableCurve>
                            <gml:baseCurve>
                                <gml:LineString>
                                    <gml:posList gml:dimension="2">-64.627999999998607 160.02699999999999 -63.572499999998669 160.43600000000001 -63.038099999998664 160.755 -62.161199999998693 160.74299999999999 -61.520699999998747 160.84800000000001 -60.258399999998815 160.18299999999999 -60.079599999998777 160.00399999999999 -59.737499999998676 159.72900000000004 -59.516999999998838 159.10900000000001 -59.164599999998821 158.47999999999999 -58.813099999998869 158.06899999999999 -58.37219999999887 157.69300000000001 -58.046099999998908 157.56399999999999 -57.712099999998948 157.48099999999999 -57.453399999998929 157.489 -57.261899999998924 157.44200000000001 -57.212599999998922 157.46000000000001 -57.103799999998962 157.578 -56.890399999998962 157.732 -56.640799999998968 157.804 -56.429899999998987 157.86600000000001 -56.248099999998999 157.86500000000001 -56.136599999998985 157.88300000000001 -56.070599999998961 157.88300000000001 -56.014599999998978 157.91900000000001 -55.994199999998955 158.03700000000001 -55.978799999998948 158.19200000000001 -55.953199999998986 158.31 -55.861099999999013 158.48300000000003 -55.840699999999018 158.52799999999999 -55.738099999999022 158.755 -55.671199999999004 158.97300000000001 -55.428799999998986 159.208 -55.252599999999013 159.30799999999999 -55.070499999999001 159.37100000000001 -54.808799999999039 159.47 -54.524199999999034 159.559 -54.211099999999092 159.60300000000001 -53.879399999999038 159.684 -53.653199999999053 159.78299999999999 -53.142199999999093 160.209 -52.82939999999909 160.499 -52.541899999999117 160.87899999999999 -52.308299999999143 161.142 -52.095899999999098 161.369 -51.797899999999125 161.72300000000001 -51.639699999999138 161.94 -51.321699999999133 162.148 -50.967099999999135 162.35599999999999 -50.696399999999159 162.50999999999999 -50.313699999999166 162.75399999999999 -50.097699999999179 162.917 -49.904299999999182 163.06200000000001 -49.7335999999992 163.21600000000001 -49.591899999999185 163.34299999999999 -49.491299999999235 163.46000000000001 -49.402299999999201 163.542 -49.313099999999203 163.65100000000001 -49.182099999999195 163.83199999999999 -48.972999999999224 164.00399999999999 -48.780999999999224 164.131 -48.497799999999188 164.26599999999999 -48.261599999999206 164.393 -48.066899999999229 164.483 -47.84709999999923 164.583 -47.620099999999269 164.66300000000001 -46.802591228759688 165.15640077812085 -46.641092566562904 166.21765894122893 </gml:posList>
                                </gml:LineString>
                            </gml:baseCurve>
                        </gml:OrientableCurve>
                    </gpml:value>
                    <gml:description></gml:description>
                    <gpml:valueType xmlns:gml="http://www.opengis.net/gml">gml:OrientableCurve</gpml:valueType>
                </gpml:ConstantValue>
            </gpml:centerLineOf>
            <gpml:isActive>
                <gpml:ConstantValue>
                    <gpml:value>true</gpml:value>
                    <gml:description></gml:description>
                    <gpml:valueType xmlns:xsi="http://www.w3.org/XMLSchema-instance">xsi:boolean</gpml:valueType>
                </gpml:ConstantValue>
            </gpml:isActive>
            <gpml:reconstructionPlateId>
                <gpml:ConstantValue>
                    <gpml:value>901</gpml:value>
                    <gml:description></gml:description>
                    <gpml:valueType xmlns:gpml="http://www.gplates.org/gplates">gpml:plateId</gpml:valueType>
                </gpml:ConstantValue>
            </gpml:reconstructionPlateId>
            <gml:name>MACQUARIE</gml:name>
            <gml:validTime>
                <gml:TimePeriod>
                    <gml:begin>
                        <gml:TimeInstant>
                            <gml:timePosition>15</gml:timePosition>
                        </gml:TimeInstant>
                    </gml:begin>
                    <gml:end>
                        <gml:TimeInstant>
                            <gml:timePosition>http://gplates.org/times/distantFuture</gml:timePosition>
                        </gml:TimeInstant>
                    </gml:end>
                </gml:TimePeriod>
            </gml:validTime>
        </gpml:UnclassifiedFeature>
    </gml:featureMember>
    <gml:featureMember>
        <gpml:FractureZone>
            <gpml:identity>GPlates-91ce43b1-5abe-4606-83d0-afe1404d8a66</gpml:identity>
            <gpml:revision>GPlates-08c4a789-fd40-45ba-a665-2df0c289c6ac</gpml:revision>
            <gml:name>Northern most NAN PAC f NUMVEL file MG 4-28-07</gml:name>
            <gml:validTime>
                <gml:TimePeriod>
                    <gml:begin>
                        <gml:TimeInstant>
                            <gml:timePosition>18</gml:timePosition>
                        </gml:TimeInstant>
                    </gml:begin>
                    <gml:end>
                        <gml:TimeInstant>
                            <gml:timePosition>0</gml:timePosition>
                        </gml:TimeInstant>
                    </gml:end>
                </gml:TimePeriod>
            </gml:validTime>
            <gpml:reconstructionPlateId>
                <gpml:ConstantValue>
                    <gpml:value>101</gpml:value>
                    <gml:description></gml:description>
                    <gpml:valueType xmlns:gpml="http://www.gplates.org/gplates">gpml:plateId</gpml:valueType>
                </gpml:ConstantValue>
            </gpml:reconstructionPlateId>
            <gpml:centerLineOf>
                <gpml:ConstantValue>
                    <gpml:value>
                        <gml:OrientableCurve>
                            <gml:baseCurve>
                                <gml:LineString>
                                    <gml:posList gml:dimension="2">60.722099999999962 -145.672 60.095299999999995 -141.708 59.908599999999986 -141.07599999999999 59.723899999999951 -140.398 59.535799999999995 -139.72800000000001 59.308499999999995 -139.16300000000004 59.000000000000007 -138.40000000000001 58.5 -137.40000000000001 58.000000000000007 -136.90000000000001 57.000000000000014 -136.30000000000001 55.999999999999993 -135.90000000000001 54.999999999999993 -134.90000000000001 53.999999999999979 -134.30000000000001 53 -133.19999999999999 51.937899999999992 -131.83600000000001 51.499999999999993 -131.09999999999999 51.069099999999999 -130.18199999999999 </gml:posList>
                                </gml:LineString>
                            </gml:baseCurve>
                        </gml:OrientableCurve>
                    </gpml:value>
                    <gml:description></gml:description>
                    <gpml:valueType xmlns:gml="http://www.opengis.net/gml">gml:OrientableCurve</gpml:valueType>
                </gpml:ConstantValue>
            </gpml:centerLineOf>
        </gpml:FractureZone>
    </gml:featureMember>
    <gml:featureMember>
        <gpml:FractureZone>
            <gpml:identity>GPlates-dc27f52e-5af9-4d6d-b02e-d316b202b24f</gpml:identity>
            <gpml:revision>GPlates-f0ec2d71-4ede-4ee3-8e00-bbac19523572</gpml:revision>
            <gml:name>Owen Fracture Zone, DB 04-2007</gml:name>
            <gml:validTime>
                <gml:TimePeriod>
                    <gml:begin>
                        <gml:TimeInstant>
                            <gml:timePosition gml:frame="http://gplates.org/TRS/flat">89</gml:timePosition>
                        </gml:TimeInstant>
                    </gml:begin>
                    <gml:end>
                        <gml:TimeInstant>
                            <gml:timePosition gml:frame="http://gplates.org/TRS/flat">69.099999999999994</gml:timePosition>
                        </gml:TimeInstant>
                    </gml:end>
                </gml:TimePeriod>
            </gml:validTime>
            <gpml:reconstructionPlateId>
                <gpml:ConstantValue>
                    <gpml:value>701</gpml:value>
                    <gml:description></gml:description>
                    <gpml:valueType xmlns:gpml="http://www.gplates.org/gplates">gpml:plateId</gpml:valueType>
                </gpml:ConstantValue>
            </gpml:reconstructionPlateId>
            <gpml:centerLineOf>
                <gpml:ConstantValue>
                    <gpml:value>
                        <gml:OrientableCurve>
                            <gml:baseCurve>
                                <gml:LineString>
                                    <gml:posList gml:dimension="2">-10.346853417398881 44.126715922548961 -3.9531743388714031 48.3429336759812 -0.24896849431028145 50.935711719686637 2.4099108779121292 52.692808096812598 7.2705376610662551 54.340780054133113 11.989787786422939 54.881980522102637 16.528564143407642 59.033486164620228 21.164619999576981 62.974242986527692 28.497108171750977 67.073871718104087 33.997734719180031 71.082848996158802 38.361600000001587 75.186300000000031 45.698500000001943 84.393700000000024 </gml:posList>
                                </gml:LineString>
                            </gml:baseCurve>
                        </gml:OrientableCurve>
                    </gpml:value>
                    <gml:description></gml:description>
                    <gpml:valueType xmlns:gml="http://www.opengis.net/gml">gml:OrientableCurve</gpml:valueType>
                </gpml:ConstantValue>
            </gpml:centerLineOf>
        </gpml:FractureZone>
    </gml:featureMember>
    <gml:featureMember>
        <gpml:FractureZone>
            <gpml:identity>GPlates-96d23883-39d1-4d77-aa2d-a492e151f7d4</gpml:identity>
            <gpml:revision>GPlates-5484d21f-6add-4d93-ad34-a4c8c674e72b</gpml:revision>
            <gml:name>Owen Fracture zone (taken back to 200 Ma)</gml:name>
            <gml:validTime>
                <gml:TimePeriod>
                    <gml:begin>
                        <gml:TimeInstant>
                            <gml:timePosition gml:frame="http://gplates.org/TRS/flat">200</gml:timePosition>
                        </gml:TimeInstant>
                    </gml:begin>
                    <gml:end>
                        <gml:TimeInstant>
                            <gml:timePosition gml:frame="http://gplates.org/TRS/flat">89</gml:timePosition>
                        </gml:TimeInstant>
                    </gml:end>
                </gml:TimePeriod>
            </gml:validTime>
            <gpml:reconstructionPlateId>
                <gpml:ConstantValue>
                    <gpml:value>701</gpml:value>
                    <gml:description></gml:description>
                    <gpml:valueType xmlns:gpml="http://www.gplates.org/gplates">gpml:plateId</gpml:valueType>
                </gpml:ConstantValue>
            </gpml:reconstructionPlateId>
            <gpml:centerLineOf>
                <gpml:ConstantValue>
                    <gpml:value>
                        <gml:OrientableCurve>
                            <gml:baseCurve>
                                <gml:LineString>
                                    <gml:posList gml:dimension="2">8.8501818600933753 54.179073830535607 10.762432158337976 55.12135551364549 17.20264706902239 58.990314267335116 21.325842965860701 61.439791327624 25.920978029513716 63.954624576062386 33.838712593128434 70.483474191003751 38.361000000000132 75.186300000000017 45.698000000000143 84.393700000000024 55.48700000000018 99.047999999999959 61.588000000000207 115.23300000000002 64.943939567637358 136.93566133021815 </gml:posList>
                                </gml:LineString>
                            </gml:baseCurve>
                        </gml:OrientableCurve>
                    </gpml:value>
                    <gml:description></gml:description>
                    <gpml:valueType xmlns:gml="http://www.opengis.net/gml">gml:OrientableCurve</gpml:valueType>
                </gpml:ConstantValue>
            </gpml:centerLineOf>
        </gpml:FractureZone>
    </gml:featureMember>
    <gml:featureMember>
        <gpml:FractureZone>
            <gpml:identity>GPlates-85ade322-8392-4442-b164-9a7856f6d9e7</gpml:identity>
            <gpml:revision>GPlates-20207e1d-2633-4d4d-963f-73aeac98e05b</gpml:revision>
            <gml:name>Owen FZ from NUVEL file, DB 04-2007</gml:name>
            <gml:validTime>
                <gml:TimePeriod>
                    <gml:begin>
                        <gml:TimeInstant>
                            <gml:timePosition gml:frame="http://gplates.org/TRS/flat">40</gml:timePosition>
                        </gml:TimeInstant>
                    </gml:begin>
                    <gml:end>
                        <gml:TimeInstant>
                            <gml:timePosition gml:frame="http://gplates.org/TRS/flat">http://gplates.org/times/distantFuture</gml:timePosition>
                        </gml:TimeInstant>
                    </gml:end>
                </gml:TimePeriod>
            </gml:validTime>
            <gpml:reconstructionPlateId>
                <gpml:ConstantValue>
                    <gpml:value>701</gpml:value>
                    <gml:description></gml:description>
                    <gpml:valueType xmlns:gpml="http://www.gplates.org/gplates">gpml:plateId</gpml:valueType>
                </gpml:ConstantValue>
            </gpml:reconstructionPlateId>
            <gpml:centerLineOf>
                <gpml:ConstantValue>
                    <gpml:value>
                        <gml:OrientableCurve>
                            <gml:baseCurve>
                                <gml:LineString>
                                    <gml:posList gml:dimension="2">5.1984332824356869 54.300001600505183 6.1795968530218621 54.886742145656484 11.702984917609397 57.799946347548634 15.334966039711336 59.726025461727922 18.701951638555823 61.014259222269288 22.69006056474873 63.464596397129888 26.013862252832098 66.214121956633392 29.138513887088333 68.376440132901052 30.153730086697447 68.948199688457279 32.30702177958171 70.275880908300607 33.493540468898289 71.053429845766843 34.639764305155488 71.894185450423663 35.945537239205933 72.424827264620617 </gml:posList>
                                </gml:LineString>
                            </gml:baseCurve>
                        </gml:OrientableCurve>
                    </gpml:value>
                    <gml:description></gml:description>
                    <gpml:valueType xmlns:gml="http://www.opengis.net/gml">gml:OrientableCurve</gpml:valueType>
                </gpml:ConstantValue>
            </gpml:centerLineOf>
        </gpml:FractureZone>
    </gml:featureMember>
    <gml:featureMember>
        <gpml:FractureZone>
            <gpml:identity>GPlates-8e78114c-1713-4263-a643-af75bf5164d7</gpml:identity>
            <gpml:revision>GPlates-fed6df29-3552-404a-b6ab-a6432bbe7862</gpml:revision>
            <gml:name>Owen FZ from NUVEL file, DB 04-2007</gml:name>
            <gml:validTime>
                <gml:TimePeriod>
                    <gml:begin>
                        <gml:TimeInstant>
                            <gml:timePosition>15</gml:timePosition>
                        </gml:TimeInstant>
                    </gml:begin>
                    <gml:end>
                        <gml:TimeInstant>
                            <gml:timePosition>0</gml:timePosition>
                        </gml:TimeInstant>
                    </gml:end>
                </gml:TimePeriod>
            </gml:validTime>
            <gpml:reconstructionPlateId>
                <gpml:ConstantValue>
                    <gpml:value>503</gpml:value>
                    <gml:description></gml:description>
                    <gpml:valueType xmlns:gpml="http://www.gplates.org/gplates">gpml:plateId</gpml:valueType>
                </gpml:ConstantValue>
            </gpml:reconstructionPlateId>
            <gpml:centerLineOf>
                <gpml:ConstantValue>
                    <gpml:value>
                        <gml:OrientableCurve>
                            <gml:baseCurve>
                                <gml:LineString>
                                    <gml:posList gml:dimension="2">12.184500000000277 57.62740000000008 13.609321309231316 58.785187471126086 15.500000000000355 59.900000000000105 17.302239121336008 61.208549875333787 19.478327230338149 62.642553182846569 21.887754476558257 64.122010501860515 23.679937741434351 65.511348232417433 24.853811612868814 66.551988416645344 25.539284167876467 67.108953353722285 26.347870514331564 67.991449944290636 27.388246873733053 69.006837247871118 </gml:posList>
                                </gml:LineString>
                            </gml:baseCurve>
                        </gml:OrientableCurve>
                    </gpml:value>
                    <gml:description></gml:description>
                    <gpml:valueType xmlns:gml="http://www.opengis.net/gml">gml:OrientableCurve</gpml:valueType>
                </gpml:ConstantValue>
            </gpml:centerLineOf>
        </gpml:FractureZone>
    </gml:featureMember>
    <gml:featureMember>
        <gpml:FractureZone>
            <gpml:identity>GPlates-906754a3-eeaa-4fb7-bac1-03283e0a2ee7</gpml:identity>
            <gpml:revision>GPlates-b984cdbd-63eb-4e02-9cf4-efa3a06cf476</gpml:revision>
            <gml:name>Owen FZ from NUVEL file, DB 04-2007</gml:name>
            <gml:validTime>
                <gml:TimePeriod>
                    <gml:begin>
                        <gml:TimeInstant>
                            <gml:timePosition>60</gml:timePosition>
                        </gml:TimeInstant>
                    </gml:begin>
                    <gml:end>
                        <gml:TimeInstant>
                            <gml:timePosition>38.100000000000001</gml:timePosition>
                        </gml:TimeInstant>
                    </gml:end>
                </gml:TimePeriod>
            </gml:validTime>
            <gpml:reconstructionPlateId>
                <gpml:ConstantValue>
                    <gpml:value>701</gpml:value>
                    <gml:description></gml:description>
                    <gpml:valueType xmlns:gpml="http://www.gplates.org/gplates">gpml:plateId</gpml:valueType>
                </gpml:ConstantValue>
            </gpml:reconstructionPlateId>
            <gpml:centerLineOf>
                <gpml:ConstantValue>
                    <gpml:value>
                        <gml:OrientableCurve>
                            <gml:baseCurve>
                                <gml:LineString>
                                    <gml:posList gml:dimension="2">-3.4890000000000172 48.711800000000132 2.0633463651650463 52.615257692265743 6.116432880214175 54.966242896557503 10.612145895126515 57.74006973332132 15.299426928668636 60.360166222733717 20.075495927374106 62.88957231678129 25.000000000000124 65.699999999999875 27.463620466789703 67.041081945581524 30.14400000000008 68.578999999999951 33.709900000000033 70.462900000000104 36.353299999999969 71.909199999999998 37.643700000000329 72.685600000000079 39.229099999999953 73.469799999999992 </gml:posList>
                                </gml:LineString>
                            </gml:baseCurve>
                        </gml:OrientableCurve>
                    </gpml:value>
                    <gml:description></gml:description>
                    <gpml:valueType xmlns:gml="http://www.opengis.net/gml">gml:OrientableCurve</gpml:valueType>
                </gpml:ConstantValue>
            </gpml:centerLineOf>
        </gpml:FractureZone>
    </gml:featureMember>
    <gml:featureMember>
        <gpml:FractureZone>
            <gpml:identity>GPlates-bd362184-1827-4696-a65f-61e81ddc89a6</gpml:identity>
            <gpml:revision>GPlates-66b6495f-3641-439a-b97c-2c8ef2e2698a</gpml:revision>
            <gml:name>Owen FZ from NUVEL file, DB 04-2007</gml:name>
            <gml:validTime>
                <gml:TimePeriod>
                    <gml:begin>
                        <gml:TimeInstant>
                            <gml:timePosition>69</gml:timePosition>
                        </gml:TimeInstant>
                    </gml:begin>
                    <gml:end>
                        <gml:TimeInstant>
                            <gml:timePosition>60.100000000000001</gml:timePosition>
                        </gml:TimeInstant>
                    </gml:end>
                </gml:TimePeriod>
            </gml:validTime>
            <gpml:reconstructionPlateId>
                <gpml:ConstantValue>
                    <gpml:value>701</gpml:value>
                    <gml:description></gml:description>
                    <gpml:valueType xmlns:gpml="http://www.gplates.org/gplates">gpml:plateId</gpml:valueType>
                </gpml:ConstantValue>
            </gpml:reconstructionPlateId>
            <gpml:centerLineOf>
                <gpml:ConstantValue>
                    <gpml:value>
                        <gml:OrientableCurve>
                            <gml:baseCurve>
                                <gml:LineString>
                                    <gml:posList gml:dimension="2">-9.2285364795217202 44.248675642503464 -1.9022711772486782 49.77834402933064 3.2853429245695742 52.222075183571519 9.7343418784778191 55.936214504361736 14.514711800353227 58.971365280330872 18.017198023659308 61.414347327317699 21.018396752355446 63.25801930876144 25.199999999995839 65.799999999999955 30.129618249271481 68.211791493762391 35.43689999999399 71.140300000000067 38.667599999993101 73.098500000000058 39.281599999993119 73.498500000000092 40.468099999992774 74.044699999999978 42.715399999992172 75.506599999999978 </gml:posList>
                                </gml:LineString>
                            </gml:baseCurve>
                        </gml:OrientableCurve>
                    </gpml:value>
                    <gml:description></gml:description>
                    <gpml:valueType xmlns:gml="http://www.opengis.net/gml">gml:OrientableCurve</gpml:valueType>
                </gpml:ConstantValue>
            </gpml:centerLineOf>
        </gpml:FractureZone>
    </gml:featureMember>
    <gml:featureMember>
        <gpml:MidOceanRidge>
            <gpml:identity>GPlates-b7f95429-8ef8-4fb8-a6e1-c2facae8aff8</gpml:identity>
            <gpml:revision>GPlates-52efc75c-f8f2-4f5b-a8ef-67348ddcb06d</gpml:revision>
            <gml:name>Aden Ridge from NUVEL file (MG)</gml:name>
            <gml:validTime>
                <gml:TimePeriod>
                    <gml:begin>
                        <gml:TimeInstant>
                            <gml:timePosition>5</gml:timePosition>
                        </gml:TimeInstant>
                    </gml:begin>
                    <gml:end>
                        <gml:TimeInstant>
                            <gml:timePosition>0</gml:timePosition>
                        </gml:TimeInstant>
                    </gml:end>
                </gml:TimePeriod>
            </gml:validTime>
            <gpml:reconstructionPlateId>
                <gpml:ConstantValue>
                    <gpml:value>593</gpml:value>
                    <gml:description></gml:description>
                    <gpml:valueType xmlns:gpml="http://www.gplates.org/gplates">gpml:plateId</gpml:valueType>
                </gpml:ConstantValue>
            </gpml:reconstructionPlateId>
            <gpml:geometryImportTime>
                <gml:TimeInstant>
                    <gml:timePosition gml:frame="http://gplates.org/TRS/flat">5</gml:timePosition>
                </gml:TimeInstant>
            </gpml:geometryImportTime>
            <gpml:reconstructionMethod>HalfStageRotationVersion3</gpml:reconstructionMethod>
            <gpml:leftPlate>503</gpml:leftPlate>
            <gpml:rightPlate>709</gpml:rightPlate>
            <gpml:centerLineOf>
                <gpml:ConstantValue>
                    <gpml:value>
                        <gml:OrientableCurve gml:orientation="+">
                            <gml:baseCurve>
                                <gml:LineString>
                                    <gml:posList gml:dimension="2">11.450790559956078 40.786065944855252 11.836392269374157 42.67247912820995 12.182624785714996 43.930787780718404 12.523280073844338 46.528515221739369 12.826346181678998 46.723856415407091 12.952554233046698 48.424298130841507 13.361686862019726 49.018640249555041 13.476889877936873 50.018429470353979 13.782908040218095 50.41421515019843 13.497997926945342 51.420500185322375 15.012754710522142 52.398348336439852 14.821679578682446 53.002597390229027 15.024613180106099 53.199801405905959 14.736423458163946 54.006001782761167 15.646555115654669 54.693265549956848 14.769796637404877 56.310461904158871 14.972641833724795 56.507807278648542 13.989828965945918 57.725388799343875 13.201178561452153 58.538848842249386 12.457033658378567 59.258527864145236 11.752408040318446 59.948673228663431 10.541610086201032 61.284653870962721 </gml:posList>
                                </gml:LineString>
                            </gml:baseCurve>
                        </gml:OrientableCurve>
                    </gpml:value>
                    <gml:description></gml:description>
                    <gpml:valueType xmlns:gml="http://www.opengis.net/gml">gml:OrientableCurve</gpml:valueType>
                </gpml:ConstantValue>
            </gpml:centerLineOf>
        </gpml:MidOceanRidge>
    </gml:featureMember>
    <gml:featureMember>
        <gpml:InferredPaleoBoundary>
            <gpml:identity>GPlates-9b12a585-cb3e-45d0-9bb6-ae8820bb2af8</gpml:identity>
            <gpml:revision>GPlates-80476267-5a87-4c82-8a55-8e7d2bc50474</gpml:revision>
            <gml:name>Antarctica COB</gml:name>
            <gml:validTime>
                <gml:TimePeriod>
                    <gml:begin>
                        <gml:TimeInstant>
                            <gml:timePosition>25</gml:timePosition>
                        </gml:TimeInstant>
                    </gml:begin>
                    <gml:end>
                        <gml:TimeInstant>
                            <gml:timePosition>http://gplates.org/times/distantFuture</gml:timePosition>
                        </gml:TimeInstant>
                    </gml:end>
                </gml:TimePeriod>
            </gml:validTime>
            <gpml:reconstructionPlateId>
                <gpml:ConstantValue>
                    <gpml:value>802</gpml:value>
                    <gml:description></gml:description>
                    <gpml:valueType xmlns:gpml="http://www.gplates.org/gplates">gpml:plateId</gpml:valueType>
                </gpml:ConstantValue>
            </gpml:reconstructionPlateId>
            <gpml:centerLineOf>
                <gpml:ConstantValue>
                    <gpml:value>
                        <gml:OrientableCurve>
                            <gml:baseCurve>
                                <gml:LineString>
                                    <gml:posList gml:dimension="2">-62.088000000000001 -52.600999999999992 -62.591999999999992 -51.77600000000001 -63.534999999999989 -51.152000000000001 -64.697000000000003 -51.412000000000006 -65.113 -52.262000000000008 -65.757000000000005 -52.44100000000001 -66.674000000000007 -52.393999999999991 -68.037000000000006 -53.847000000000001 -69.229999999999976 -53.604999999999997 -70.656999999999996 -52.459999999999972 -71.358999999999995 -51.116999999999997 -72.222000000000008 -46.780000000000001 -72.284999999999997 -44.057000000000016 -72.12700000000001 -41.988000000000007 -71.760000000000005 -38.375 -72.112000000000009 -33.807999999999993 </gml:posList>
                                </gml:LineString>
                            </gml:baseCurve>
                        </gml:OrientableCurve>
                    </gpml:value>
                    <gml:description></gml:description>
                    <gpml:valueType xmlns:gml="http://www.opengis.net/gml">gml:OrientableCurve</gpml:valueType>
                </gpml:ConstantValue>
            </gpml:centerLineOf>
        </gpml:InferredPaleoBoundary>
    </gml:featureMember>
    <gml:featureMember>
        <gpml:InferredPaleoBoundary>
            <gpml:identity>GPlates-cbd9cf0b-e427-4351-aaf1-1c871e5785dc</gpml:identity>
            <gpml:revision>GPlates-98f4427f-cbad-44fe-9a39-189432db4963</gpml:revision>
            <gml:name>ANT SAM 140 111 ADD</gml:name>
            <gml:validTime>
                <gml:TimePeriod>
                    <gml:begin>
                        <gml:TimeInstant>
                            <gml:timePosition>140</gml:timePosition>
                        </gml:TimeInstant>
                    </gml:begin>
                    <gml:end>
                        <gml:TimeInstant>
                            <gml:timePosition>111.09999999999999</gml:timePosition>
                        </gml:TimeInstant>
                    </gml:end>
                </gml:TimePeriod>
            </gml:validTime>
            <gpml:reconstructionPlateId>
                <gpml:ConstantValue>
                    <gpml:value>201</gpml:value>
                    <gml:description></gml:description>
                    <gpml:valueType xmlns:gpml="http://www.gplates.org/gplates">gpml:plateId</gpml:valueType>
                </gpml:ConstantValue>
            </gpml:reconstructionPlateId>
            <gpml:centerLineOf>
                <gpml:ConstantValue>
                    <gpml:value>
                        <gml:OrientableCurve>
                            <gml:baseCurve>
                                <gml:LineString>
                                    <gml:posList gml:dimension="2">-60.695399999999992 -64.336399999999998 -58.816599999999994 -66.4726 -57.687399999999997 -68.366500000000002 -56.928300000000014 -70.599599999999995 -55.971899999999991 -73.119399999999999 -55.279499999999963 -73.944900000000004 -54.19639999999999 -75.274000000000001 -53.305999999999983 -75.923500000000004 -52.571599999999997 -76.316199999999995 </gml:posList>
                                </gml:LineString>
                            </gml:baseCurve>
                        </gml:OrientableCurve>
                    </gpml:value>
                    <gml:description></gml:description>
                    <gpml:valueType xmlns:gml="http://www.opengis.net/gml">gml:OrientableCurve</gpml:valueType>
                </gpml:ConstantValue>
            </gpml:centerLineOf>
        </gpml:InferredPaleoBoundary>
    </gml:featureMember>
    <gml:featureMember>
        <gpml:InferredPaleoBoundary>
            <gpml:identity>GPlates-ffb40111-414b-47cc-9567-1be6a1da9785</gpml:identity>
            <gpml:revision>GPlates-be58c413-ea14-4d05-b04a-cdaea44cfe1d</gpml:revision>
            <gml:name>AUS NOR NorfolkBasin DiCaprio</gml:name>
            <gml:validTime>
                <gml:TimePeriod>
                    <gml:begin>
                        <gml:TimeInstant>
                            <gml:timePosition>25.100000000000001</gml:timePosition>
                        </gml:TimeInstant>
                    </gml:begin>
                    <gml:end>
                        <gml:TimeInstant>
                            <gml:timePosition>17.100000000000001</gml:timePosition>
                        </gml:TimeInstant>
                    </gml:end>
                </gml:TimePeriod>
            </gml:validTime>
            <gpml:reconstructionPlateId>
                <gpml:ConstantValue>
                    <gpml:value>842</gpml:value>
                    <gml:description></gml:description>
                    <gpml:valueType xmlns:gpml="http://www.gplates.org/gplates">gpml:plateId</gpml:valueType>
                </gpml:ConstantValue>
            </gpml:reconstructionPlateId>
            <gpml:centerLineOf>
                <gpml:ConstantValue>
                    <gpml:value>
                        <gml:OrientableCurve>
                            <gml:baseCurve>
                                <gml:LineString>
                                    <gml:posList gml:dimension="2">-24.012571976891032 167.19874262061927 -20.037553902883559 166.37039652213605 -17.907226047011623 166.9509680566413 -16.005488317260607 168.26296352658005 -14.000948182587035 168.8004433498852 -11.827868717668157 168.87063491474845 -9.5899800780004369 168.9405265433993 -8.4749896796198527 168.68589399289283 -6.536520046651896 168.28865913799197 -5.1542638488682551 167.37861790836672 -3.5892152464061997 165.53949917733169 </gml:posList>
                                </gml:LineString>
                            </gml:baseCurve>
                        </gml:OrientableCurve>
                    </gpml:value>
                    <gml:description></gml:description>
                    <gpml:valueType xmlns:gml="http://www.opengis.net/gml">gml:OrientableCurve</gpml:valueType>
                </gpml:ConstantValue>
            </gpml:centerLineOf>
        </gpml:InferredPaleoBoundary>
    </gml:featureMember>
    <gml:featureMember>
        <gpml:InferredPaleoBoundary>
            <gpml:identity>GPlates-6f47a427-f867-43a2-a3a7-0f772b1ac8d9</gpml:identity>
            <gpml:revision>GPlates-dbe5ab6b-d38d-49b1-8fe0-dd99ab07cb1e</gpml:revision>
            <gml:name>AUS PAC 80 50 B DiCaprio</gml:name>
            <gml:validTime>
                <gml:TimePeriod>
                    <gml:begin>
                        <gml:TimeInstant>
                            <gml:timePosition gml:frame="http://gplates.org/TRS/flat">70</gml:timePosition>
                        </gml:TimeInstant>
                    </gml:begin>
                    <gml:end>
                        <gml:TimeInstant>
                            <gml:timePosition gml:frame="http://gplates.org/TRS/flat">50.100000000000001</gml:timePosition>
                        </gml:TimeInstant>
                    </gml:end>
                </gml:TimePeriod>
            </gml:validTime>
            <gpml:reconstructionPlateId>
                <gpml:ConstantValue>
                    <gpml:value>842</gpml:value>
                    <gml:description></gml:description>
                    <gpml:valueType xmlns:gpml="http://www.gplates.org/gplates">gpml:plateId</gpml:valueType>
                </gpml:ConstantValue>
            </gpml:reconstructionPlateId>
            <gpml:centerLineOf>
                <gpml:ConstantValue>
                    <gpml:value>
                        <gml:OrientableCurve>
                            <gml:baseCurve>
                                <gml:LineString>
                                    <gml:posList gml:dimension="2">-40.73999999999846 -177.761 -39.479799999998477 -179.309 -37.846199999998603 179.27799999999999 -35.226799999998725 177.52500000000001 -32.469899999998823 176.30099999999999 -29.704599999998944 174.846 -27.154199999999076 173.428 -23.832599999999189 171.82900000000001 -20.227899999999323 169.88300000000001 -17.616399999999427 168.00399999999999 -15.659599999999493 165.90299999999999 -11.774199999999659 162.453 -10.494199999999676 160.24299999999999 -8.1422999999997341 155.583 -6.3644999999997847 152.65100000000004 -5.7063999999998209 151.53299999999999 -5.1550999999998366 148.244 -4.729899999999863 144.71899999999999 -4.5943999999998653 141.946 -4.3212999999998809 139.297 -4.2258099999998544 137.53600000000003 -3.5861392573114048 129.81552299898448 -2.2226757558021184 123.5657873824056 -1.3721202289264598 120.86975649730114 </gml:posList>
                                </gml:LineString>
                            </gml:baseCurve>
                        </gml:OrientableCurve>
                    </gpml:value>
                    <gml:description></gml:description>
                    <gpml:valueType xmlns:gml="http://www.opengis.net/gml">gml:OrientableCurve</gpml:valueType>
                </gpml:ConstantValue>
            </gpml:centerLineOf>
        </gpml:InferredPaleoBoundary>
    </gml:featureMember>
    <gml:featureMember>
        <gpml:InferredPaleoBoundary>
            <gpml:identity>GPlates-6bd7f6b9-58aa-463a-89d9-2c3bdc9fe00e</gpml:identity>
            <gpml:revision>GPlates-668e3c84-d13e-4360-aeb0-0487fc57c1b0</gpml:revision>
            <gml:name>AUS PAC SUBDUCT EastGondwana DiCaprio</gml:name>
            <gml:validTime>
                <gml:TimePeriod>
                    <gml:begin>
                        <gml:TimeInstant>
                            <gml:timePosition gml:frame="http://gplates.org/TRS/flat">85</gml:timePosition>
                        </gml:TimeInstant>
                    </gml:begin>
                    <gml:end>
                        <gml:TimeInstant>
                            <gml:timePosition gml:frame="http://gplates.org/TRS/flat">80.099999999999994</gml:timePosition>
                        </gml:TimeInstant>
                    </gml:end>
                </gml:TimePeriod>
            </gml:validTime>
            <gpml:reconstructionPlateId>
                <gpml:ConstantValue>
                    <gpml:value>834</gpml:value>
                    <gml:description></gml:description>
                    <gpml:valueType xmlns:gpml="http://www.gplates.org/gplates">gpml:plateId</gpml:valueType>
                </gpml:ConstantValue>
            </gpml:reconstructionPlateId>
            <gpml:centerLineOf>
                <gpml:ConstantValue>
                    <gpml:value>
                        <gml:OrientableCurve>
                            <gml:baseCurve>
                                <gml:LineString>
                                    <gml:posList gml:dimension="2">-33.431983688679203 177.9758445507405 -34.904632434466698 178.40548556059522 -35.76209999999876 178.66299999999998 -40.032099999998458 179.238 -41.045599999998487 -179.86399999999998 -43.426799999998281 -178.86600000000004 -45.287942973411759 -176.44785175951162 -46.845035613573124 -174.4346663881565 -48.273700286927593 -172.53124781216806 -49.388935886880034 -171.13214940956735 -50.509162855807993 -170.43764035921888 -55.747002869749622 -166.16329417685378 -57.393383950529326 -165.33631664738201 -68.409273025162832 -163.22262815010217 </gml:posList>
                                </gml:LineString>
                            </gml:baseCurve>
                        </gml:OrientableCurve>
                    </gpml:value>
                    <gml:description></gml:description>
                    <gpml:valueType xmlns:gml="http://www.opengis.net/gml">gml:OrientableCurve</gpml:valueType>
                </gpml:ConstantValue>
            </gpml:centerLineOf>
        </gpml:InferredPaleoBoundary>
    </gml:featureMember>
    <gml:featureMember>
        <gpml:MidOceanRidge>
            <gpml:identity>GPlates-740eb912-d70a-4f60-b8e8-07c87421f67d</gpml:identity>
            <gpml:revision>GPlates-50b2724e-82c4-405d-a7c4-f13058194962</gpml:revision>
            <gml:name>Aust Coast Bound TasmanSpreading Part of AUS TAS DiCaprio</gml:name>
            <gml:validTime>
                <gml:TimePeriod>
                    <gml:begin>
                        <gml:TimeInstant>
                            <gml:timePosition>84.099999999999994</gml:timePosition>
                        </gml:TimeInstant>
                    </gml:begin>
                    <gml:end>
                        <gml:TimeInstant>
                            <gml:timePosition>61.200000000000003</gml:timePosition>
                        </gml:TimeInstant>
                    </gml:end>
                </gml:TimePeriod>
            </gml:validTime>
            <gpml:reconstructionPlateId>
                <gpml:ConstantValue>
                    <gpml:value>801</gpml:value>
                    <gml:description></gml:description>
                    <gpml:valueType xmlns:gpml="http://www.gplates.org/gplates">gpml:plateId</gpml:valueType>
                </gpml:ConstantValue>
            </gpml:reconstructionPlateId>
            <gpml:centerLineOf>
                <gpml:ConstantValue>
                    <gpml:value>
                        <gml:OrientableCurve>
                            <gml:baseCurve>
                                <gml:LineString>
                                    <gml:posList gml:dimension="2">-38.480200000000004 150.97 -37.893200000000007 150.69800000000001 -37.459499999999991 150.82900000000004 -36.886299999999999 150.84800000000001 -36.407299999999992 150.83500000000001 -35.692700000000002 151.09899999999999 -35.226399999999998 151.36500000000001 -34.517800000000001 151.804 -33.870399999999997 152.39400000000001 -33.161300000000004 152.953 -32.234699999999997 153.39400000000001 -32.028000000000006 153.559 -31.701699999999999 153.56800000000001 -31.208400000000001 153.62700000000001 -30.690100000000001 153.53200000000001 -30.295099999999998 153.78999999999999 -28.490500000000001 154.34000000000003 -28.054999999999996 154.58699999999999 -27.4175 154.29499999999999 -26.681899999999999 153.964 -25.674499999999995 154.24100000000001 -25.0974 154.041 -24.573699999999992 153.69399999999999 -24.327300000000001 153.78399999999999 -23.5837 154.89099999999999 -22.165200000000002 154.68000000000004 -21.571899999999999 154.60900000000001 -20.572499999999991 154.25700000000001 -19.7285 154.08799999999999 -18.997399999999999 153.857 -18.261899999999997 153.464 -17.683599999999998 153.292 -16.664699999999996 153.12899999999999 -16.215199999999982 152.74100000000001 -15.5557 152.381 -14.0518 152.583 -11.549399999999997 152.69900000000001 -8.5122999999999998 152.72 -6.8865000000000096 152.643 -4.7520000000000175 152.09700000000001 -2.0760999999999998 151.584 0.29070000000000001 151.005 </gml:posList>
                                </gml:LineString>
                            </gml:baseCurve>
                        </gml:OrientableCurve>
                    </gpml:value>
                    <gml:description></gml:description>
                    <gpml:valueType xmlns:gml="http://www.opengis.net/gml">gml:OrientableCurve</gpml:valueType>
                </gpml:ConstantValue>
            </gpml:centerLineOf>
        </gpml:MidOceanRidge>
    </gml:featureMember>
    <gml:featureMember>
        <gpml:InferredPaleoBoundary>
            <gpml:identity>GPlates-4610c109-f2d2-414a-90bb-517d6edaa051</gpml:identity>
            <gpml:revision>GPlates-9512c641-02d6-4669-87cd-6e2388a0edfa</gpml:revision>
            <gml:name>Aust PNG DiCaprio</gml:name>
            <gml:validTime>
                <gml:TimePeriod>
                    <gml:begin>
                        <gml:TimeInstant>
                            <gml:timePosition>45.100000000000001</gml:timePosition>
                        </gml:TimeInstant>
                    </gml:begin>
                    <gml:end>
                        <gml:TimeInstant>
                            <gml:timePosition>35.100000000000001</gml:timePosition>
                        </gml:TimeInstant>
                    </gml:end>
                </gml:TimePeriod>
            </gml:validTime>
            <gpml:reconstructionPlateId>
                <gpml:ConstantValue>
                    <gpml:value>801</gpml:value>
                    <gml:description></gml:description>
                    <gpml:valueType xmlns:gpml="http://www.gplates.org/gplates">gpml:plateId</gpml:valueType>
                </gpml:ConstantValue>
            </gpml:reconstructionPlateId>
            <gpml:centerLineOf>
                <gpml:ConstantValue>
                    <gpml:value>
                        <gml:OrientableCurve>
                            <gml:baseCurve>
                                <gml:LineString>
                                    <gml:posList gml:dimension="2">9.4317100000000007 149.92500000000001 8.8225499999999997 149.94900000000001 6.7721499999999955 150.15799999999999 4.9482899999999983 149.81100000000001 1.08762 149.184 -3.0963500000000002 148.29900000000001 -5.3091499999999963 147.64599999999999 </gml:posList>
                                </gml:LineString>
                            </gml:baseCurve>
                        </gml:OrientableCurve>
                    </gpml:value>
                    <gml:description></gml:description>
                    <gpml:valueType xmlns:gml="http://www.opengis.net/gml">gml:OrientableCurve</gpml:valueType>
                </gpml:ConstantValue>
            </gpml:centerLineOf>
        </gpml:InferredPaleoBoundary>
    </gml:featureMember>
    <gml:featureMember>
        <gpml:InferredPaleoBoundary>
            <gpml:identity>GPlates-c3280fab-d41c-446f-8894-9c7acf68882b</gpml:identity>
            <gpml:revision>GPlates-40105ec3-4c02-468a-98a5-56aa7a18981b</gpml:revision>
            <gml:name>Aust PNG DiCaprio</gml:name>
            <gml:validTime>
                <gml:TimePeriod>
                    <gml:begin>
                        <gml:TimeInstant>
                            <gml:timePosition>35.100000000000001</gml:timePosition>
                        </gml:TimeInstant>
                    </gml:begin>
                    <gml:end>
                        <gml:TimeInstant>
                            <gml:timePosition>24.100000000000001</gml:timePosition>
                        </gml:TimeInstant>
                    </gml:end>
                </gml:TimePeriod>
            </gml:validTime>
            <gpml:reconstructionPlateId>
                <gpml:ConstantValue>
                    <gpml:value>801</gpml:value>
                    <gml:description></gml:description>
                    <gpml:valueType xmlns:gpml="http://www.gplates.org/gplates">gpml:plateId</gpml:valueType>
                </gpml:ConstantValue>
            </gpml:reconstructionPlateId>
            <gpml:centerLineOf>
                <gpml:ConstantValue>
                    <gpml:value>
                        <gml:OrientableCurve>
                            <gml:baseCurve>
                                <gml:LineString>
                                    <gml:posList gml:dimension="2">9.4316999999999993 149.92500000000001 8.8224999999999998 149.94900000000001 6.7720999999999973 150.15799999999999 4.9482999999999997 149.81100000000001 1.0876000000000043 149.184 -3.0964 148.29900000000001 -5.3090999999999999 147.64599999999999 -5.809200000000005 146.94999999999999 -6.6742999999999997 146.434 -7.650100000000001 144.49600000000001 </gml:posList>
                                </gml:LineString>
                            </gml:baseCurve>
                        </gml:OrientableCurve>
                    </gpml:value>
                    <gml:description></gml:description>
                    <gpml:valueType xmlns:gml="http://www.opengis.net/gml">gml:OrientableCurve</gpml:valueType>
                </gpml:ConstantValue>
            </gpml:centerLineOf>
        </gpml:InferredPaleoBoundary>
    </gml:featureMember>
    <gml:featureMember>
        <gpml:InferredPaleoBoundary>
            <gpml:identity>GPlates-a28b7f51-c78f-452e-8884-fbfc2b0cdaeb</gpml:identity>
            <gpml:revision>GPlates-2efd30a7-b3cd-4aaa-a52c-32f54da8d2b3</gpml:revision>
            <gml:name>Aust PNG Fault2 DiCaprio</gml:name>
            <gml:validTime>
                <gml:TimePeriod>
                    <gml:begin>
                        <gml:TimeInstant>
                            <gml:timePosition>50</gml:timePosition>
                        </gml:TimeInstant>
                    </gml:begin>
                    <gml:end>
                        <gml:TimeInstant>
                            <gml:timePosition>45.100000000000001</gml:timePosition>
                        </gml:TimeInstant>
                    </gml:end>
                </gml:TimePeriod>
            </gml:validTime>
            <gpml:reconstructionPlateId>
                <gpml:ConstantValue>
                    <gpml:value>678</gpml:value>
                    <gml:description></gml:description>
                    <gpml:valueType xmlns:gpml="http://www.gplates.org/gplates">gpml:plateId</gpml:valueType>
                </gpml:ConstantValue>
            </gpml:reconstructionPlateId>
            <gpml:centerLineOf>
                <gpml:ConstantValue>
                    <gpml:value>
                        <gml:OrientableCurve>
                            <gml:baseCurve>
                                <gml:LineString>
                                    <gml:posList gml:dimension="2">0.93336099999999911 127.14500000000001 -0.24220000000000405 123.04000000000001 -1.5149600000000083 116.922 -3.6565167988727207 109.81514677023998 </gml:posList>
                                </gml:LineString>
                            </gml:baseCurve>
                        </gml:OrientableCurve>
                    </gpml:value>
                    <gml:description></gml:description>
                    <gpml:valueType xmlns:gml="http://www.opengis.net/gml">gml:OrientableCurve</gpml:valueType>
                </gpml:ConstantValue>
            </gpml:centerLineOf>
        </gpml:InferredPaleoBoundary>
    </gml:featureMember>
    <gml:featureMember>
        <gpml:InferredPaleoBoundary>
            <gpml:identity>GPlates-426a51b2-d60a-45a3-98b4-9c68eb84cd5a</gpml:identity>
            <gpml:revision>GPlates-c7f6d9f7-a3c1-4d5e-bb19-ae2bd1522a60</gpml:revision>
            <gml:name>Bndy Bonin-Mariana</gml:name>
            <gml:validTime>
                <gml:TimePeriod>
                    <gml:begin>
                        <gml:TimeInstant>
                            <gml:timePosition>5</gml:timePosition>
                        </gml:TimeInstant>
                    </gml:begin>
                    <gml:end>
                        <gml:TimeInstant>
                            <gml:timePosition>http://gplates.org/times/distantFuture</gml:timePosition>
                        </gml:TimeInstant>
                    </gml:end>
                </gml:TimePeriod>
            </gml:validTime>
            <gpml:reconstructionPlateId>
                <gpml:ConstantValue>
                    <gpml:value>659</gpml:value>
                    <gml:description></gml:description>
                    <gpml:valueType xmlns:gpml="http://www.gplates.org/gplates">gpml:plateId</gpml:valueType>
                </gpml:ConstantValue>
            </gpml:reconstructionPlateId>
            <gpml:centerLineOf>
                <gpml:ConstantValue>
                    <gpml:value>
                        <gml:OrientableCurve>
                            <gml:baseCurve>
                                <gml:LineString>
                                    <gml:posList gml:dimension="2">23.963197264644368 138.93000926347509 24.176899999999847 140.59200000000004 24.203299999999853 141.06700000000001 24.244999999999852 141.89900000000006 24.489499999999854 142.48300000000003 24.626299999999848 143.19300000000001 24.649799999999853 143.90799999999999 24.778099999999842 144.62100000000001 25.009199999999844 145.21199999999999 </gml:posList>
                                </gml:LineString>
                            </gml:baseCurve>
                        </gml:OrientableCurve>
                    </gpml:value>
                    <gml:description></gml:description>
                    <gpml:valueType xmlns:gml="http://www.opengis.net/gml">gml:OrientableCurve</gpml:valueType>
                </gpml:ConstantValue>
            </gpml:centerLineOf>
        </gpml:InferredPaleoBoundary>
    </gml:featureMember>
    <gml:featureMember>
        <gpml:InferredPaleoBoundary>
            <gpml:identity>GPlates-02ebe24a-97bc-4ab5-999f-966f4a18458b</gpml:identity>
            <gpml:revision>GPlates-1ff6269d-8303-44c5-84bb-b2759caaedc2</gpml:revision>
            <gml:name>Bndy from Mar to Sikoku</gml:name>
            <gml:validTime>
                <gml:TimePeriod>
                    <gml:begin>
                        <gml:TimeInstant>
                            <gml:timePosition>5</gml:timePosition>
                        </gml:TimeInstant>
                    </gml:begin>
                    <gml:end>
                        <gml:TimeInstant>
                            <gml:timePosition>http://gplates.org/times/distantFuture</gml:timePosition>
                        </gml:TimeInstant>
                    </gml:end>
                </gml:TimePeriod>
            </gml:validTime>
            <gpml:reconstructionPlateId>
                <gpml:ConstantValue>
                    <gpml:value>248</gpml:value>
                    <gml:description></gml:description>
                    <gpml:valueType xmlns:gpml="http://www.gplates.org/gplates">gpml:plateId</gpml:valueType>
                </gpml:ConstantValue>
            </gpml:reconstructionPlateId>
            <gpml:centerLineOf>
                <gpml:ConstantValue>
                    <gpml:value>
                        <gml:OrientableCurve>
                            <gml:baseCurve>
                                <gml:LineString>
                                    <gml:posList gml:dimension="2">24.317699999999999 137.03700000000001 25.069099999999995 140.226 25.278199999999998 141.36700000000002 26.485608801267066 145.44202356288807 </gml:posList>
                                </gml:LineString>
                            </gml:baseCurve>
                        </gml:OrientableCurve>
                    </gpml:value>
                    <gml:description></gml:description>
                    <gpml:valueType xmlns:gml="http://www.opengis.net/gml">gml:OrientableCurve</gpml:valueType>
                </gpml:ConstantValue>
            </gpml:centerLineOf>
        </gpml:InferredPaleoBoundary>
    </gml:featureMember>
    <gml:featureMember>
        <gpml:InferredPaleoBoundary>
            <gpml:identity>GPlates-ec4b6ad9-7028-44b6-aed1-c1b1d423a65f</gpml:identity>
            <gpml:revision>GPlates-98498c60-54ea-4f31-a998-d397006cef8e</gpml:revision>
            <gml:name>Central WE Caroline Separation DiCaprio</gml:name>
            <gml:validTime>
                <gml:TimePeriod>
                    <gml:begin>
                        <gml:TimeInstant>
                            <gml:timePosition>33.100000000000001</gml:timePosition>
                        </gml:TimeInstant>
                    </gml:begin>
                    <gml:end>
                        <gml:TimeInstant>
                            <gml:timePosition>25</gml:timePosition>
                        </gml:TimeInstant>
                    </gml:end>
                </gml:TimePeriod>
            </gml:validTime>
            <gpml:reconstructionPlateId>
                <gpml:ConstantValue>
                    <gpml:value>688</gpml:value>
                    <gml:description></gml:description>
                    <gpml:valueType xmlns:gpml="http://www.gplates.org/gplates">gpml:plateId</gpml:valueType>
                </gpml:ConstantValue>
            </gpml:reconstructionPlateId>
            <gpml:centerLineOf>
                <gpml:ConstantValue>
                    <gpml:value>
                        <gml:OrientableCurve>
                            <gml:baseCurve>
                                <gml:LineString>
                                    <gml:posList gml:dimension="2">8.8182500000000292 141.125 7.7108500000000202 141.23500000000001 6.1551700000000213 141.32800000000003 1.3815300000000041 141.208 -3.2267300000000088 141.43799999999999 -6.3974100000000469 141.14099999999999 -7.7599815290866152 141.00476714994554 </gml:posList>
                                </gml:LineString>
                            </gml:baseCurve>
                        </gml:OrientableCurve>
                    </gpml:value>
                    <gml:description></gml:description>
                    <gpml:valueType xmlns:gml="http://www.opengis.net/gml">gml:OrientableCurve</gpml:valueType>
                </gpml:ConstantValue>
            </gpml:centerLineOf>
        </gpml:InferredPaleoBoundary>
    </gml:featureMember>
    <gml:featureMember>
        <gpml:MidOceanRidge>
            <gpml:identity>GPlates-5994b73a-f8c8-4244-8ebe-b09a86dd13a0</gpml:identity>
            <gpml:revision>GPlates-bf9b2be5-2bd4-4c91-8354-f77fe14fa97e</gpml:revision>
            <gml:name>CuvveeAP DiCaprio</gml:name>
            <gml:validTime>
                <gml:TimePeriod>
                    <gml:begin>
                        <gml:TimeInstant>
                            <gml:timePosition gml:frame="http://gplates.org/TRS/flat">71.200000000000003</gml:timePosition>
                        </gml:TimeInstant>
                    </gml:begin>
                    <gml:end>
                        <gml:TimeInstant>
                            <gml:timePosition gml:frame="http://gplates.org/TRS/flat">67.099999999999994</gml:timePosition>
                        </gml:TimeInstant>
                    </gml:end>
                </gml:TimePeriod>
            </gml:validTime>
            <gpml:geometryImportTime>
                <gml:TimeInstant>
                    <gml:timePosition gml:frame="http://gplates.org/TRS/flat">71.200000000000003</gml:timePosition>
                </gml:TimeInstant>
            </gpml:geometryImportTime>
            <gpml:reconstructionMethod>HalfStageRotationVersion3</gpml:reconstructionMethod>
            <gpml:leftPlate>511</gpml:leftPlate>
            <gpml:rightPlate>802</gpml:rightPlate>
            <gpml:centerLineOf>
                <gpml:ConstantValue>
                    <gpml:value>
                        <gml:OrientableCurve gml:orientation="+">
                            <gml:baseCurve>
                                <gml:LineString>
                                    <gml:posList gml:dimension="2">14.547399962167137 92.069762241199413 5.7183111921940171 91.710279136976482 1.3614940191053027 91.397867528592499 1.8411391656299307 86.764841666936235 -1.4045294984753156 86.78246019515889 -1.2522786099060852 85.654216694430914 -7.1823120244993444 84.89269674855116 -6.6757569788843094 81.855282413891686 -5.5410132955792148 81.800438220364384 -5.2656890659174094 80.317594249144122 -4.2697835364742058 80.354817717852114 -3.9523620373674127 78.907570677964657 -3.4095367130206857 78.984648654448208 -3.0507970233858455 77.523742479926611 -2.7487917339814367 76.488439891224004 -1.6759489253194213 76.642234406361752 -1.1511255668829168 74.404350970302232 -0.91597653376193189 69.684990922242903 </gml:posList>
                                </gml:LineString>
                            </gml:baseCurve>
                        </gml:OrientableCurve>
                    </gpml:value>
                    <gml:description></gml:description>
                    <gpml:valueType xmlns:gml="http://www.opengis.net/gml">gml:OrientableCurve</gpml:valueType>
                </gpml:ConstantValue>
            </gpml:centerLineOf>
        </gpml:MidOceanRidge>
    </gml:featureMember>
    <gml:featureMember>
        <gpml:InferredPaleoBoundary>
            <gpml:identity>GPlates-85312561-8c13-4668-867b-0e658a88af80</gpml:identity>
            <gpml:revision>GPlates-4ad704ca-cb0e-40db-b3f4-d430222e3a98</gpml:revision>
            <gml:name>East dipping subduction Along ThreeKingsRidge</gml:name>
            <gml:validTime>
                <gml:TimePeriod>
                    <gml:begin>
                        <gml:TimeInstant>
                            <gml:timePosition>52.100000000000001</gml:timePosition>
                        </gml:TimeInstant>
                    </gml:begin>
                    <gml:end>
                        <gml:TimeInstant>
                            <gml:timePosition>46.5</gml:timePosition>
                        </gml:TimeInstant>
                    </gml:end>
                </gml:TimePeriod>
            </gml:validTime>
            <gpml:reconstructionPlateId>
                <gpml:ConstantValue>
                    <gpml:value>835</gpml:value>
                    <gml:description></gml:description>
                    <gpml:valueType xmlns:gpml="http://www.gplates.org/gplates">gpml:plateId</gpml:valueType>
                </gpml:ConstantValue>
            </gpml:reconstructionPlateId>
            <gpml:centerLineOf>
                <gpml:ConstantValue>
                    <gpml:value>
                        <gml:OrientableCurve>
                            <gml:baseCurve>
                                <gml:LineString>
                                    <gml:posList gml:dimension="2">-25.332000000000001 171.65700000000001 -27.777700000000003 171.49799999999999 -31.0044 171.44999999999999 -32.554200000000002 171.524 -33.531399999999998 171.33699999999999 -34.208199999999998 171.20500000000001 </gml:posList>
                                </gml:LineString>
                            </gml:baseCurve>
                        </gml:OrientableCurve>
                    </gpml:value>
                    <gml:description></gml:description>
                    <gpml:valueType xmlns:gml="http://www.opengis.net/gml">gml:OrientableCurve</gpml:valueType>
                </gpml:ConstantValue>
            </gpml:centerLineOf>
        </gpml:InferredPaleoBoundary>
    </gml:featureMember>
    <gml:featureMember>
        <gpml:InferredPaleoBoundary>
            <gpml:identity>GPlates-32fdb4d6-9ef7-4b08-a57d-d0e0ff4d0ef7</gpml:identity>
            <gpml:revision>GPlates-d19104a0-8575-4a64-b244-ff4f84614760</gpml:revision>
            <gml:name>E Caroline Fault DiCaprio</gml:name>
            <gml:validTime>
                <gml:TimePeriod>
                    <gml:begin>
                        <gml:TimeInstant>
                            <gml:timePosition>34.100000000000001</gml:timePosition>
                        </gml:TimeInstant>
                    </gml:begin>
                    <gml:end>
                        <gml:TimeInstant>
                            <gml:timePosition>10.1</gml:timePosition>
                        </gml:TimeInstant>
                    </gml:end>
                </gml:TimePeriod>
            </gml:validTime>
            <gpml:reconstructionPlateId>
                <gpml:ConstantValue>
                    <gpml:value>689</gpml:value>
                    <gml:description></gml:description>
                    <gpml:valueType xmlns:gpml="http://www.gplates.org/gplates">gpml:plateId</gpml:valueType>
                </gpml:ConstantValue>
            </gpml:reconstructionPlateId>
            <gpml:centerLineOf>
                <gpml:ConstantValue>
                    <gpml:value>
                        <gml:OrientableCurve>
                            <gml:baseCurve>
                                <gml:LineString>
                                    <gml:posList gml:dimension="2">6.3300100000000201 150.12 3.4876200000000148 149.39599999999999 0.91939200000000232 148.29499999999999 -3.0649200000000105 147.40700000000001 -5.2832400000000153 146.81800000000001 -6.2257600000000446 146.50399999999999 -7.7425175114806661 145.87386783018496 </gml:posList>
                                </gml:LineString>
                            </gml:baseCurve>
                        </gml:OrientableCurve>
                    </gpml:value>
                    <gml:description></gml:description>
                    <gpml:valueType xmlns:gml="http://www.opengis.net/gml">gml:OrientableCurve</gpml:valueType>
                </gpml:ConstantValue>
            </gpml:centerLineOf>
        </gpml:InferredPaleoBoundary>
    </gml:featureMember>
    <gml:featureMember>
        <gpml:InferredPaleoBoundary>
            <gpml:identity>GPlates-de190174-cb98-491b-9010-ade7e0c5f4ea</gpml:identity>
            <gpml:revision>GPlates-d844159d-3d1b-4c89-bca0-4291dd74705a</gpml:revision>
            <gml:name>Entrcasteau DiCaprio</gml:name>
            <gml:validTime>
                <gml:TimePeriod>
                    <gml:begin>
                        <gml:TimeInstant>
                            <gml:timePosition>52.100000000000001</gml:timePosition>
                        </gml:TimeInstant>
                    </gml:begin>
                    <gml:end>
                        <gml:TimeInstant>
                            <gml:timePosition>45.899999999999999</gml:timePosition>
                        </gml:TimeInstant>
                    </gml:end>
                </gml:TimePeriod>
            </gml:validTime>
            <gpml:reconstructionPlateId>
                <gpml:ConstantValue>
                    <gpml:value>834</gpml:value>
                    <gml:description></gml:description>
                    <gpml:valueType xmlns:gpml="http://www.gplates.org/gplates">gpml:plateId</gpml:valueType>
                </gpml:ConstantValue>
            </gpml:reconstructionPlateId>
            <gpml:centerLineOf>
                <gpml:ConstantValue>
                    <gpml:value>
                        <gml:OrientableCurve>
                            <gml:baseCurve>
                                <gml:LineString>
                                    <gml:posList gml:dimension="2">-14.999999999999998 166 -15.399999999999999 165 -15.499999999999989 164 -16.199999999999999 163.30000000000001 -17.399999999999999 162.90000000000001 -17.972699999999996 162.61199999999999 </gml:posList>
                                </gml:LineString>
                            </gml:baseCurve>
                        </gml:OrientableCurve>
                    </gpml:value>
                    <gml:description></gml:description>
                    <gpml:valueType xmlns:gml="http://www.opengis.net/gml">gml:OrientableCurve</gpml:valueType>
                </gpml:ConstantValue>
            </gpml:centerLineOf>
        </gpml:InferredPaleoBoundary>
    </gml:featureMember>
    <gml:featureMember>
        <gpml:Transform>
            <gpml:identity>GPlates-0e36e4cb-68a8-43f7-91a9-ef84abcde27a</gpml:identity>
            <gpml:revision>GPlates-98d0f9cf-d353-4a98-ac7c-e2ed0d6e94d4</gpml:revision>
            <gml:name>FZ NORTH 1</gml:name>
            <gml:validTime>
                <gml:TimePeriod>
                    <gml:begin>
                        <gml:TimeInstant>
                            <gml:timePosition>42</gml:timePosition>
                        </gml:TimeInstant>
                    </gml:begin>
                    <gml:end>
                        <gml:TimeInstant>
                            <gml:timePosition>http://gplates.org/times/distantFuture</gml:timePosition>
                        </gml:TimeInstant>
                    </gml:end>
                </gml:TimePeriod>
            </gml:validTime>
            <gpml:reconstructionPlateId>
                <gpml:ConstantValue>
                    <gpml:value>339</gpml:value>
                    <gml:description></gml:description>
                    <gpml:valueType xmlns:gpml="http://www.gplates.org/gplates">gpml:plateId</gpml:valueType>
                </gpml:ConstantValue>
            </gpml:reconstructionPlateId>
            <gpml:centerLineOf>
                <gpml:ConstantValue>
                    <gpml:value>
                        <gml:OrientableCurve>
                            <gml:baseCurve>
                                <gml:LineString>
                                    <gml:posList gml:dimension="2">15.127500000000001 -89.125100000000003 15.492500000000007 -88.281899999999993 16.276299999999999 -87.009299999999996 17.022399999999998 -85.190799999999996 17.5489 -83.438000000000002 17.835699999999999 -81.470100000000016 </gml:posList>
                                </gml:LineString>
                            </gml:baseCurve>
                        </gml:OrientableCurve>
                    </gpml:value>
                    <gml:description></gml:description>
                    <gpml:valueType xmlns:gml="http://www.opengis.net/gml">gml:OrientableCurve</gpml:valueType>
                </gpml:ConstantValue>
            </gpml:centerLineOf>
        </gpml:Transform>
    </gml:featureMember>
    <gml:featureMember>
        <gpml:Transform>
            <gpml:identity>GPlates-1e741f25-8723-4d8b-81bb-b5b6f62d0872</gpml:identity>
            <gpml:revision>GPlates-2e830239-10c9-4b48-ad13-dfc09dd381ac</gpml:revision>
            <gml:name>FZ NORTH 2</gml:name>
            <gml:validTime>
                <gml:TimePeriod>
                    <gml:begin>
                        <gml:TimeInstant>
                            <gml:timePosition>42</gml:timePosition>
                        </gml:TimeInstant>
                    </gml:begin>
                    <gml:end>
                        <gml:TimeInstant>
                            <gml:timePosition>http://gplates.org/times/distantFuture</gml:timePosition>
                        </gml:TimeInstant>
                    </gml:end>
                </gml:TimePeriod>
            </gml:validTime>
            <gpml:reconstructionPlateId>
                <gpml:ConstantValue>
                    <gpml:value>339</gpml:value>
                    <gml:description></gml:description>
                    <gpml:valueType xmlns:gpml="http://www.gplates.org/gplates">gpml:plateId</gpml:valueType>
                </gpml:ConstantValue>
            </gpml:reconstructionPlateId>
            <gpml:centerLineOf>
                <gpml:ConstantValue>
                    <gpml:value>
                        <gml:OrientableCurve>
                            <gml:baseCurve>
                                <gml:LineString>
                                    <gml:posList gml:dimension="2">18.657599999999992 -82.263000000000005 18.669099999999986 -82.126999999999995 18.717199999999998 -81.812200000000004 19.072700000000001 -79.378500000000003 19.407600000000002 -76.718500000000006 19.699400000000004 -73.960300000000004 19.8322 -70.498599999999996 19.883600000000001 -67.651799999999994 19.756900000000012 -64.490399999999994 </gml:posList>
                                </gml:LineString>
                            </gml:baseCurve>
                        </gml:OrientableCurve>
                    </gpml:value>
                    <gml:description></gml:description>
                    <gpml:valueType xmlns:gml="http://www.opengis.net/gml">gml:OrientableCurve</gpml:valueType>
                </gpml:ConstantValue>
            </gpml:centerLineOf>
        </gpml:Transform>
    </gml:featureMember>
    <gml:featureMember>
        <gpml:InferredPaleoBoundary>
            <gpml:identity>GPlates-9a3afd03-f56f-4fd9-b5fb-48ff059299dc</gpml:identity>
            <gpml:revision>GPlates-ca01961c-0122-4fe1-b003-beb9d49e810b</gpml:revision>
            <gml:name>Greenland northern boundary</gml:name>
            <gml:description>After Torsvik 250 Ma polygons</gml:description>
            <gml:validTime>
                <gml:TimePeriod>
                    <gml:begin>
                        <gml:TimeInstant>
                            <gml:timePosition gml:frame="http://gplates.org/TRS/flat">61</gml:timePosition>
                        </gml:TimeInstant>
                    </gml:begin>
                    <gml:end>
                        <gml:TimeInstant>
                            <gml:timePosition gml:frame="http://gplates.org/TRS/flat">32.100000000000001</gml:timePosition>
                        </gml:TimeInstant>
                    </gml:end>
                </gml:TimePeriod>
            </gml:validTime>
            <gpml:reconstructionPlateId>
                <gpml:ConstantValue>
                    <gpml:value>191</gpml:value>
                    <gml:description></gml:description>
                    <gpml:valueType xmlns:gpml="http://www.gplates.org/gplates">gpml:plateId</gpml:valueType>
                </gpml:ConstantValue>
            </gpml:reconstructionPlateId>
            <gpml:centerLineOf>
                <gpml:ConstantValue>
                    <gpml:value>
                        <gml:OrientableCurve>
                            <gml:baseCurve>
                                <gml:LineString>
                                    <gml:posList gml:dimension="2">74.358900000000006 -69.5822 74.413999999999987 -80.251599999999996 74.221100000000021 -88.994500000000002 74.052599999999998 -101.012 74.151899999999998 -106.295 73.961500000000001 -111.66200000000001 74.194999999999993 -115.34699999999999 74.995399999999989 -119.47900000000001 75.616499999999988 -119.00400000000002 75.746200000000016 -116.092 76.08159999999998 -113.21299999999999 76.87639999999999 -109.191 77.363600000000019 -105.88500000000001 77.677400000000006 -101.61500000000001 78.205100000000002 -95.771600000000007 78.6387 -91.3874 78.9375 -87.757599999999996 79.816299999999984 -86.698099999999997 80.830300000000008 -82.542000000000002 81.784499999999994 -77.415199999999999 82.595799999999997 -69.222700000000003 83.19289999999998 -60.973000000000006 83.359399999999994 -51.954799999999999 83.707300000000004 -40.475099999999991 83.695499999999996 -32.277600000000007 81.906599999999997 -22.233199999999997 81.440099999999987 -16.101300000000005 80.48390000000002 -12.1472 79.396299999999997 -8.8804800000000093 77.042100000000033 -3.5813200000000016 73.840300000000013 -2.3143099999999999 73.429000000000002 -2.3280400000000006 </gml:posList>
                                </gml:LineString>
                            </gml:baseCurve>
                        </gml:OrientableCurve>
                    </gpml:value>
                    <gml:description></gml:description>
                    <gpml:valueType xmlns:gml="http://www.opengis.net/gml">gml:OrientableCurve</gpml:valueType>
                </gpml:ConstantValue>
            </gpml:centerLineOf>
        </gpml:InferredPaleoBoundary>
    </gml:featureMember>
    <gml:featureMember>
        <gpml:InferredPaleoBoundary>
            <gpml:identity>GPlates-db2d99e5-b10c-4c2d-80ec-f2c70ff020cc</gpml:identity>
            <gpml:revision>GPlates-63ce9a75-fb85-42ce-bcb9-fc2ad6462708</gpml:revision>
            <gml:name>Greenland northern boundary</gml:name>
            <gml:description>After Torsvik 250 Ma polygons</gml:description>
            <gml:validTime>
                <gml:TimePeriod>
                    <gml:begin>
                        <gml:TimeInstant>
                            <gml:timePosition>55</gml:timePosition>
                        </gml:TimeInstant>
                    </gml:begin>
                    <gml:end>
                        <gml:TimeInstant>
                            <gml:timePosition>32.100000000000001</gml:timePosition>
                        </gml:TimeInstant>
                    </gml:end>
                </gml:TimePeriod>
            </gml:validTime>
            <gpml:reconstructionPlateId>
                <gpml:ConstantValue>
                    <gpml:value>191</gpml:value>
                    <gml:description></gml:description>
                    <gpml:valueType xmlns:gpml="http://www.gplates.org/gplates">gpml:plateId</gpml:valueType>
                </gpml:ConstantValue>
            </gpml:reconstructionPlateId>
            <gpml:centerLineOf>
                <gpml:ConstantValue>
                    <gpml:value>
                        <gml:OrientableCurve>
                            <gml:baseCurve>
                                <gml:LineString>
                                    <gml:posList gml:dimension="2">80.830300000000008 -82.542000000000002 81.784499999999994 -77.415199999999999 82.595799999999997 -69.222700000000003 83.19289999999998 -60.973000000000006 83.359399999999994 -51.954799999999999 83.707300000000004 -40.475099999999991 83.695499999999996 -32.277600000000007 81.906599999999997 -22.233199999999997 81.440099999999987 -16.101300000000005 80.48390000000002 -12.1472 79.396299999999997 -8.8804800000000093 77.042100000000033 -3.5813200000000016 73.840300000000013 -2.3143099999999999 73.429000000000002 -2.3280400000000006 </gml:posList>
                                </gml:LineString>
                            </gml:baseCurve>
                        </gml:OrientableCurve>
                    </gpml:value>
                    <gml:description></gml:description>
                    <gpml:valueType xmlns:gml="http://www.opengis.net/gml">gml:OrientableCurve</gpml:valueType>
                </gpml:ConstantValue>
            </gpml:centerLineOf>
        </gpml:InferredPaleoBoundary>
    </gml:featureMember>
    <gml:featureMember>
        <gpml:InferredPaleoBoundary>
            <gpml:identity>GPlates-782b1802-2842-4aaf-bdd7-762118db048c</gpml:identity>
            <gpml:revision>GPlates-78cf746b-638f-485e-a337-f0af8bff23ee</gpml:revision>
            <gml:name>Hunter FractureZone DiCaprio</gml:name>
            <gml:validTime>
                <gml:TimePeriod>
                    <gml:begin>
                        <gml:TimeInstant>
                            <gml:timePosition>15</gml:timePosition>
                        </gml:TimeInstant>
                    </gml:begin>
                    <gml:end>
                        <gml:TimeInstant>
                            <gml:timePosition>http://gplates.org/times/distantFuture</gml:timePosition>
                        </gml:TimeInstant>
                    </gml:end>
                </gml:TimePeriod>
            </gml:validTime>
            <gpml:reconstructionPlateId>
                <gpml:ConstantValue>
                    <gpml:value>821</gpml:value>
                    <gml:description></gml:description>
                    <gpml:valueType xmlns:gpml="http://www.gplates.org/gplates">gpml:plateId</gpml:valueType>
                </gpml:ConstantValue>
            </gpml:reconstructionPlateId>
            <gpml:centerLineOf>
                <gpml:ConstantValue>
                    <gpml:value>
                        <gml:OrientableCurve>
                            <gml:baseCurve>
                                <gml:LineString>
                                    <gml:posList gml:dimension="2">-10.553999999999991 -167.10499999999999 -11.661899999999999 -169.29400000000001 -13.127669847067784 -174.00773816733755 -14.584780195231925 -175.81346637247458 -17.8233 179.51599999999999 -21.231167041837459 176.17902226866468 -23.15934756874362 172.74066218202191 -24.640419225649151 170.10752425283246 </gml:posList>
                                </gml:LineString>
                            </gml:baseCurve>
                        </gml:OrientableCurve>
                    </gpml:value>
                    <gml:description></gml:description>
                    <gpml:valueType xmlns:gml="http://www.opengis.net/gml">gml:OrientableCurve</gpml:valueType>
                </gpml:ConstantValue>
            </gpml:centerLineOf>
        </gpml:InferredPaleoBoundary>
    </gml:featureMember>
    <gml:featureMember>
        <gpml:InferredPaleoBoundary>
            <gpml:identity>GPlates-23f193b3-f830-49d8-b1df-151356bfed0b</gpml:identity>
            <gpml:revision>GPlates-fb9b282f-6aac-4ba6-bea7-a21838782293</gpml:revision>
            <gml:name>Hunter FZ</gml:name>
            <gml:validTime>
                <gml:TimePeriod>
                    <gml:begin>
                        <gml:TimeInstant>
                            <gml:timePosition>10</gml:timePosition>
                        </gml:TimeInstant>
                    </gml:begin>
                    <gml:end>
                        <gml:TimeInstant>
                            <gml:timePosition>http://gplates.org/times/distantFuture</gml:timePosition>
                        </gml:TimeInstant>
                    </gml:end>
                </gml:TimePeriod>
            </gml:validTime>
            <gpml:reconstructionPlateId>
                <gpml:ConstantValue>
                    <gpml:value>827</gpml:value>
                    <gml:description></gml:description>
                    <gpml:valueType xmlns:gpml="http://www.gplates.org/gplates">gpml:plateId</gpml:valueType>
                </gpml:ConstantValue>
            </gpml:reconstructionPlateId>
            <gpml:centerLineOf>
                <gpml:ConstantValue>
                    <gpml:value>
                        <gml:OrientableCurve>
                            <gml:baseCurve>
                                <gml:LineString>
                                    <gml:posList gml:dimension="2">-16.244299999999999 -177.035 -18.332400000000003 -179.50999999999999 -20.320199999999993 178.01900000000001 -21.994599999999995 175.274 -23.113299999999995 173.25 -23.416399999999999 172.79300000000001 </gml:posList>
                                </gml:LineString>
                            </gml:baseCurve>
                        </gml:OrientableCurve>
                    </gpml:value>
                    <gml:description></gml:description>
                    <gpml:valueType xmlns:gml="http://www.opengis.net/gml">gml:OrientableCurve</gpml:valueType>
                </gpml:ConstantValue>
            </gpml:centerLineOf>
        </gpml:InferredPaleoBoundary>
    </gml:featureMember>
    <gml:featureMember>
        <gpml:InferredPaleoBoundary>
            <gpml:identity>GPlates-b79ae390-85a7-4eb8-954c-dd487aa6fa23</gpml:identity>
            <gpml:revision>GPlates-8b96aee6-67ef-4b8e-b0f3-2d9aa01e7bc4</gpml:revision>
            <gml:name>Indonesian bndy w IND-mg</gml:name>
            <gml:validTime>
                <gml:TimePeriod>
                    <gml:begin>
                        <gml:TimeInstant>
                            <gml:timePosition gml:frame="http://gplates.org/TRS/flat">30</gml:timePosition>
                        </gml:TimeInstant>
                    </gml:begin>
                    <gml:end>
                        <gml:TimeInstant>
                            <gml:timePosition gml:frame="http://gplates.org/TRS/flat">http://gplates.org/times/distantFuture</gml:timePosition>
                        </gml:TimeInstant>
                    </gml:end>
                </gml:TimePeriod>
            </gml:validTime>
            <gpml:reconstructionPlateId>
                <gpml:ConstantValue>
                    <gpml:value>7250</gpml:value>
                    <gml:description></gml:description>
                    <gpml:valueType xmlns:gpml="http://www.gplates.org/gplates">gpml:plateId</gpml:valueType>
                </gpml:ConstantValue>
            </gpml:reconstructionPlateId>
            <gpml:centerLineOf>
                <gpml:ConstantValue>
                    <gpml:value>
                        <gml:OrientableCurve>
                            <gml:baseCurve>
                                <gml:LineString>
                                    <gml:posList gml:dimension="2">39.000669485409531 98.562227844567886 34.888503178047017 98.273504194575438 32.928278175009915 98.052556553040603 30.174732859984221 97.642884060729244 28.538667826605312 97.169044082789995 26.636135262719911 95.998877301870749 24.692330852913315 94.366025712873636 22.434162727604985 93.779898492021474 19.788100000001123 94.181600000000017 17.320309526221767 93.828376589130002 14.664752329516888 93.103873582163374 9.1774326065534577 89.0551055177975 </gml:posList>
                                </gml:LineString>
                            </gml:baseCurve>
                        </gml:OrientableCurve>
                    </gpml:value>
                    <gml:description></gml:description>
                    <gpml:valueType xmlns:gml="http://www.opengis.net/gml">gml:OrientableCurve</gpml:valueType>
                </gpml:ConstantValue>
            </gpml:centerLineOf>
        </gpml:InferredPaleoBoundary>
    </gml:featureMember>
    <gml:featureMember>
        <gpml:Transform>
            <gpml:identity>GPlates-cb9c77e9-e084-493d-9f39-a50a42810d6f</gpml:identity>
            <gpml:revision>GPlates-22dc070b-a06a-4d18-a6c4-3fbe19e03b55</gpml:revision>
            <gml:name>Kalimantan (Bornea) - mg</gml:name>
            <gml:validTime>
                <gml:TimePeriod>
                    <gml:begin>
                        <gml:TimeInstant>
                            <gml:timePosition>47</gml:timePosition>
                        </gml:TimeInstant>
                    </gml:begin>
                    <gml:end>
                        <gml:TimeInstant>
                            <gml:timePosition>20.100000000000001</gml:timePosition>
                        </gml:TimeInstant>
                    </gml:end>
                </gml:TimePeriod>
            </gml:validTime>
            <gpml:reconstructionPlateId>
                <gpml:ConstantValue>
                    <gpml:value>668</gpml:value>
                    <gml:description></gml:description>
                    <gpml:valueType xmlns:gpml="http://www.gplates.org/gplates">gpml:plateId</gpml:valueType>
                </gpml:ConstantValue>
            </gpml:reconstructionPlateId>
            <gpml:centerLineOf>
                <gpml:ConstantValue>
                    <gpml:value>
                        <gml:OrientableCurve>
                            <gml:baseCurve>
                                <gml:LineString>
                                    <gml:posList gml:dimension="2">-12.155148873799956 118.86174989231414 -8.1179316736408893 119.68575603421867 -7.3838500000001543 120.84400000000001 -6.1587400000001331 121.07100000000001 -5.252830000000114 120.97500000000001 -3.1097800000000686 120.61599999999999 4.7201800000001075 120.55500000000001 6.1620800000001363 120.19700000000003 7.0474000000001631 119.38200000000001 7.5062000000001827 117.113 10.361283398118056 112.89123450738163 </gml:posList>
                                </gml:LineString>
                            </gml:baseCurve>
                        </gml:OrientableCurve>
                    </gpml:value>
                    <gml:description></gml:description>
                    <gpml:valueType xmlns:gml="http://www.opengis.net/gml">gml:OrientableCurve</gpml:valueType>
                </gpml:ConstantValue>
            </gpml:centerLineOf>
        </gpml:Transform>
    </gml:featureMember>
    <gml:featureMember>
        <gpml:InferredPaleoBoundary>
            <gpml:identity>GPlates-69f99760-3a59-4bdc-a68b-ef7a2643ca94</gpml:identity>
            <gpml:revision>GPlates-dc1978b0-0fd2-4b80-b3d4-73c2f6eaa23f</gpml:revision>
            <gml:name>line1</gml:name>
            <gml:validTime>
                <gml:TimePeriod>
                    <gml:begin>
                        <gml:TimeInstant>
                            <gml:timePosition>55</gml:timePosition>
                        </gml:TimeInstant>
                    </gml:begin>
                    <gml:end>
                        <gml:TimeInstant>
                            <gml:timePosition>32.100000000000001</gml:timePosition>
                        </gml:TimeInstant>
                    </gml:end>
                </gml:TimePeriod>
            </gml:validTime>
            <gpml:reconstructionPlateId>
                <gpml:ConstantValue>
                    <gpml:value>191</gpml:value>
                    <gml:description></gml:description>
                    <gpml:valueType xmlns:gpml="http://www.gplates.org/gplates">gpml:plateId</gpml:valueType>
                </gpml:ConstantValue>
            </gpml:reconstructionPlateId>
            <gpml:centerLineOf>
                <gpml:ConstantValue>
                    <gpml:value>
                        <gml:OrientableCurve>
                            <gml:baseCurve>
                                <gml:LineString>
                                    <gml:posList gml:dimension="2">56.557400000000008 -40.034500000000016 57.030299999999983 -43.244699999999995 57.130199999999995 -44.669699999999999 57.098300000000009 -45.913200000000003 57.037300000000002 -48.233899999999984 57.5792 -49.63580000000001 57.633999999999993 -50.408499999999982 57.575699999999998 -51.910299999999985 58.07 -52.854400000000005 58.706499999999991 -53.8889 59.235100000000003 -54.733299999999986 59.866099999999975 -55.978599999999993 60.297400000000003 -56.782299999999999 60.700699999999983 -58.191699999999997 60.979799999999997 -59.098000000000006 61.355699999999992 -60.572299999999998 61.692800000000005 -61.648899999999998 62.043100000000003 -63.342199999999998 62.38539999999999 -65.830699999999993 62.538900000000005 -67.1755 62.743599999999979 -69.146900000000002 </gml:posList>
                                </gml:LineString>
                            </gml:baseCurve>
                        </gml:OrientableCurve>
                    </gpml:value>
                    <gml:description></gml:description>
                    <gpml:valueType xmlns:gml="http://www.opengis.net/gml">gml:OrientableCurve</gpml:valueType>
                </gpml:ConstantValue>
            </gpml:centerLineOf>
        </gpml:InferredPaleoBoundary>
    </gml:featureMember>
    <gml:featureMember>
        <gpml:InferredPaleoBoundary>
            <gpml:identity>GPlates-a106ead2-c078-4377-8ef6-2ceb61f6a02f</gpml:identity>
            <gpml:revision>GPlates-8c391839-905e-4ea8-b2dd-1b58d4b63314</gpml:revision>
            <gml:name>line2</gml:name>
            <gml:validTime>
                <gml:TimePeriod>
                    <gml:begin>
                        <gml:TimeInstant>
                            <gml:timePosition>55</gml:timePosition>
                        </gml:TimeInstant>
                    </gml:begin>
                    <gml:end>
                        <gml:TimeInstant>
                            <gml:timePosition>32.100000000000001</gml:timePosition>
                        </gml:TimeInstant>
                    </gml:end>
                </gml:TimePeriod>
            </gml:validTime>
            <gpml:reconstructionPlateId>
                <gpml:ConstantValue>
                    <gpml:value>191</gpml:value>
                    <gml:description></gml:description>
                    <gpml:valueType xmlns:gpml="http://www.gplates.org/gplates">gpml:plateId</gpml:valueType>
                </gpml:ConstantValue>
            </gpml:reconstructionPlateId>
            <gpml:centerLineOf>
                <gpml:ConstantValue>
                    <gpml:value>
                        <gml:OrientableCurve>
                            <gml:baseCurve>
                                <gml:LineString>
                                    <gml:posList gml:dimension="2">61.068199999999933 -61.670900000000003 61.5777 -60.798400000000008 62.3035 -60.127199999999995 62.97399999999999 -58.6736 63.5959 -57.646099999999997 64.344000000000008 -56.513800000000003 64.760900000000021 -55.655099999999997 65.260599999999954 -54.215799999999966 </gml:posList>
                                </gml:LineString>
                            </gml:baseCurve>
                        </gml:OrientableCurve>
                    </gpml:value>
                    <gml:description></gml:description>
                    <gpml:valueType xmlns:gml="http://www.opengis.net/gml">gml:OrientableCurve</gpml:valueType>
                </gpml:ConstantValue>
            </gpml:centerLineOf>
        </gpml:InferredPaleoBoundary>
    </gml:featureMember>
    <gml:featureMember>
        <gpml:InferredPaleoBoundary>
            <gpml:identity>GPlates-67cb26a5-3844-44a7-aa74-f8de2be2b4d5</gpml:identity>
            <gpml:revision>GPlates-bc861fa1-d217-41f1-8b91-4b902aa3321d</gpml:revision>
            <gml:name>line3</gml:name>
            <gml:validTime>
                <gml:TimePeriod>
                    <gml:begin>
                        <gml:TimeInstant>
                            <gml:timePosition>55</gml:timePosition>
                        </gml:TimeInstant>
                    </gml:begin>
                    <gml:end>
                        <gml:TimeInstant>
                            <gml:timePosition>32.100000000000001</gml:timePosition>
                        </gml:TimeInstant>
                    </gml:end>
                </gml:TimePeriod>
            </gml:validTime>
            <gpml:reconstructionPlateId>
                <gpml:ConstantValue>
                    <gpml:value>191</gpml:value>
                    <gml:description></gml:description>
                    <gpml:valueType xmlns:gpml="http://www.gplates.org/gplates">gpml:plateId</gpml:valueType>
                </gpml:ConstantValue>
            </gpml:reconstructionPlateId>
            <gpml:centerLineOf>
                <gpml:ConstantValue>
                    <gpml:value>
                        <gml:OrientableCurve>
                            <gml:baseCurve>
                                <gml:LineString>
                                    <gml:posList gml:dimension="2">63.994699999999987 -55.711199999999998 64.638999999999996 -56.703400000000009 65.906599999999983 -57.814000000000007 66.705700000000007 -58.344999999999999 67.725899999999996 -59.194899999999997 68.306600000000003 -59.718299999999999 69.071100000000001 -59.813299999999991 69.598799999999997 -60.813000000000002 69.923000000000002 -62.127500000000005 70.442099999999996 -63.441800000000001 71.481700000000032 -63.871000000000009 72.452500000000015 -64.373199999999997 73.160500000000013 -65.942800000000005 73.444999999999993 -68.132599999999996 73.846000000000018 -70.175399999999996 74.353200000000015 -72.891000000000005 75.191599999999994 -75.172799999999995 75.892400000000009 -77.058700000000002 76.626699999999985 -77.946399999999997 77.610200000000006 -81.245800000000003 78.58799999999998 -84.440600000000003 </gml:posList>
                                </gml:LineString>
                            </gml:baseCurve>
                        </gml:OrientableCurve>
                    </gpml:value>
                    <gml:description></gml:description>
                    <gpml:valueType xmlns:gml="http://www.opengis.net/gml">gml:OrientableCurve</gpml:valueType>
                </gpml:ConstantValue>
            </gpml:centerLineOf>
        </gpml:InferredPaleoBoundary>
    </gml:featureMember>
    <gml:featureMember>
        <gpml:InferredPaleoBoundary>
            <gpml:identity>GPlates-0609c8a7-0506-4902-88ce-717a3bdc177f</gpml:identity>
            <gpml:revision>GPlates-03ce5f95-7659-4395-a085-cc79334c150e</gpml:revision>
            <gml:name>ManusTrench DiCaprio</gml:name>
            <gml:validTime>
                <gml:TimePeriod>
                    <gml:begin>
                        <gml:TimeInstant>
                            <gml:timePosition>5</gml:timePosition>
                        </gml:TimeInstant>
                    </gml:begin>
                    <gml:end>
                        <gml:TimeInstant>
                            <gml:timePosition>http://gplates.org/times/distantFuture</gml:timePosition>
                        </gml:TimeInstant>
                    </gml:end>
                </gml:TimePeriod>
            </gml:validTime>
            <gpml:reconstructionPlateId>
                <gpml:ConstantValue>
                    <gpml:value>901</gpml:value>
                    <gml:description></gml:description>
                    <gpml:valueType xmlns:gpml="http://www.gplates.org/gplates">gpml:plateId</gpml:valueType>
                </gpml:ConstantValue>
            </gpml:reconstructionPlateId>
            <gpml:centerLineOf>
                <gpml:ConstantValue>
                    <gpml:value>
                        <gml:OrientableCurve>
                            <gml:baseCurve>
                                <gml:LineString>
                                    <gml:posList gml:dimension="2">-0.65300332024884167 151.76262494491641 -0.67378500000000141 149.483 -0.31113700000000072 147.476 -0.39707100000000078 145.90899999999999 -0.79801800000000378 144.42699999999999 -0.72202300000000141 143.79599999999999 -1.0078000000000067 142.87700000000001 -1.4450000000000029 141.696 -1.3400300000000027 140.82300000000001 -1.647580000000008 140.083 -1.9384900000000038 139.71100000000001 -2.4867600000000039 138.94 -2.971450000000007 138.143 -3.4588700000000072 137.62100000000001 -3.6576600000000226 136.62799999999999 -4.8567200000000108 134.92599999999999 -5.7833000000000112 133.87799999999999 </gml:posList>
                                </gml:LineString>
                            </gml:baseCurve>
                        </gml:OrientableCurve>
                    </gpml:value>
                    <gml:description></gml:description>
                    <gpml:valueType xmlns:gml="http://www.opengis.net/gml">gml:OrientableCurve</gpml:valueType>
                </gpml:ConstantValue>
            </gpml:centerLineOf>
        </gpml:InferredPaleoBoundary>
    </gml:featureMember>
    <gml:featureMember>
        <gpml:InferredPaleoBoundary>
            <gpml:identity>GPlates-7ff4f5d9-0e0d-4c24-9cde-560b5ab9b5f0</gpml:identity>
            <gpml:revision>GPlates-27de1f12-e2e7-4d81-957d-a621dc12a479</gpml:revision>
            <gml:name>Melanes connect Loyalty DiCaprio</gml:name>
            <gml:validTime>
                <gml:TimePeriod>
                    <gml:begin>
                        <gml:TimeInstant>
                            <gml:timePosition>49.899999999999999</gml:timePosition>
                        </gml:TimeInstant>
                    </gml:begin>
                    <gml:end>
                        <gml:TimeInstant>
                            <gml:timePosition>45.899999999999999</gml:timePosition>
                        </gml:TimeInstant>
                    </gml:end>
                </gml:TimePeriod>
            </gml:validTime>
            <gpml:reconstructionPlateId>
                <gpml:ConstantValue>
                    <gpml:value>847</gpml:value>
                    <gml:description></gml:description>
                    <gpml:valueType xmlns:gpml="http://www.gplates.org/gplates">gpml:plateId</gpml:valueType>
                </gpml:ConstantValue>
            </gpml:reconstructionPlateId>
            <gpml:centerLineOf>
                <gpml:ConstantValue>
                    <gpml:value>
                        <gml:OrientableCurve>
                            <gml:baseCurve>
                                <gml:LineString>
                                    <gml:posList gml:dimension="2">-12.340000000000003 166.27500000000001 -12.616300000000001 166.08199999999999 -12.8536 165.93299999999999 -13.168100000000001 165.69499999999999 -13.6587 165.46299999999999 -14.186000000000002 165.15700000000001 -14.688600000000001 164.90700000000001 -15.2136 164.571 -15.864799999999997 164.32400000000001 -16.275500000000001 164.14599999999999 -16.861000000000001 163.94300000000001 -17.156700000000001 163.89699999999999 -17.517800000000001 163.804 </gml:posList>
                                </gml:LineString>
                            </gml:baseCurve>
                        </gml:OrientableCurve>
                    </gpml:value>
                    <gml:description></gml:description>
                    <gpml:valueType xmlns:gml="http://www.opengis.net/gml">gml:OrientableCurve</gpml:valueType>
                </gpml:ConstantValue>
            </gpml:centerLineOf>
        </gpml:InferredPaleoBoundary>
    </gml:featureMember>
    <gml:featureMember>
        <gpml:InferredPaleoBoundary>
            <gpml:identity>GPlates-b9a0c3d8-65fc-443a-8f38-619d8d074030</gpml:identity>
            <gpml:revision>GPlates-1a2a7cf7-ef23-49eb-ac6d-2ad74db46a7d</gpml:revision>
            <gml:name>Melanesian Bndy f NUVEL file (MG)</gml:name>
            <gml:validTime>
                <gml:TimePeriod>
                    <gml:begin>
                        <gml:TimeInstant>
                            <gml:timePosition>25</gml:timePosition>
                        </gml:TimeInstant>
                    </gml:begin>
                    <gml:end>
                        <gml:TimeInstant>
                            <gml:timePosition>15.1</gml:timePosition>
                        </gml:TimeInstant>
                    </gml:end>
                </gml:TimePeriod>
            </gml:validTime>
            <gpml:reconstructionPlateId>
                <gpml:ConstantValue>
                    <gpml:value>801</gpml:value>
                    <gml:description></gml:description>
                    <gpml:valueType xmlns:gpml="http://www.gplates.org/gplates">gpml:plateId</gpml:valueType>
                </gpml:ConstantValue>
            </gpml:reconstructionPlateId>
            <gpml:centerLineOf>
                <gpml:ConstantValue>
                    <gpml:value>
                        <gml:OrientableCurve>
                            <gml:baseCurve>
                                <gml:LineString>
                                    <gml:posList gml:dimension="2">6.0036000000010805 172.989 3.5170000000006274 166.41900000000001 2.6838000000004767 162.99699999999999 1.1764000000002113 159.935 0.19790000000003777 157.97700000000003 -1.0109000000001818 155.04499999999999 -1.6302000000002923 152.489 -2.2610000000004149 149.92500000000001 -3.1215000000005588 147.45500000000001 -4.2989208674016206 143.80232568209399 -3.783584379923052 143.17780114769744 -3.2449457920343199 142.15680393466354 -2.4358689216198797 141.08232304799404 -1.8186680446294801 139.72718167609361 -1.7164692357163722 139.07032421414158 -1.400000000000249 137.79999999999998 -1.400000000000249 136.80000000000004 -1.4767400000002593 135.93799999999996 -1.2005700000002111 134.62700000000001 -0.93712800000017493 134.02800000000002 -0.69116800000012446 133.16999999999999 -0.3854890000000602 132.381 -0.046375600000013853 130.91499999999999 0.24464600000004277 129.83500000000001 0.6737040000001232 129.08500000000001 1.6393200000002943 127.944 2.2674900000004028 127.14999999999998 3.4137800000006062 125.96399999999998 5.5790100000010012 124.92800000000003 6.8415800000012261 123.369 8.8442100000015955 120.06299999999999 10.942000000001993 118.12899999999999 13.210000000002422 118.24100000000001 15.483200000002839 118.33 </gml:posList>
                                </gml:LineString>
                            </gml:baseCurve>
                        </gml:OrientableCurve>
                    </gpml:value>
                    <gml:description></gml:description>
                    <gpml:valueType xmlns:gml="http://www.opengis.net/gml">gml:OrientableCurve</gpml:valueType>
                </gpml:ConstantValue>
            </gpml:centerLineOf>
        </gpml:InferredPaleoBoundary>
    </gml:featureMember>
    <gml:featureMember>
        <gpml:InferredPaleoBoundary>
            <gpml:identity>GPlates-2bfeb83a-21b2-4cda-9dfb-19a7dec94ed8</gpml:identity>
            <gpml:revision>GPlates-45e4f877-c034-46be-bd4b-7b7e4623fa5e</gpml:revision>
            <gml:name>Morocco</gml:name>
            <gml:validTime>
                <gml:TimePeriod>
                    <gml:begin>
                        <gml:TimeInstant>
                            <gml:timePosition gml:frame="http://gplates.org/TRS/flat">90</gml:timePosition>
                        </gml:TimeInstant>
                    </gml:begin>
                    <gml:end>
                        <gml:TimeInstant>
                            <gml:timePosition gml:frame="http://gplates.org/TRS/flat">0</gml:timePosition>
                        </gml:TimeInstant>
                    </gml:end>
                </gml:TimePeriod>
            </gml:validTime>
            <gpml:reconstructionPlateId>
                <gpml:ConstantValue>
                    <gpml:value>706</gpml:value>
                    <gml:description></gml:description>
                    <gpml:valueType xmlns:gpml="http://www.gplates.org/gplates">gpml:plateId</gpml:valueType>
                </gpml:ConstantValue>
            </gpml:reconstructionPlateId>
            <gpml:centerLineOf>
                <gpml:ConstantValue>
                    <gpml:value>
                        <gml:OrientableCurve>
                            <gml:baseCurve>
                                <gml:LineString>
                                    <gml:posList gml:dimension="2">35.174885662660877 -44.744030853449637 35.161700000000181 -33.370800000000003 35.484900000000174 -28.663300000000007 35.637000000000178 -25.318400000000011 35.82320000000017 -22.294699999999995 36.003600000000169 -18.862700000000004 36.229300000000173 -15.624099999999999 36.787836463326066 -11.209745032097425 36.858666137993033 -9.8845831538652824 36.555554320610945 -7.8860237846448644 36.41365835047641 -4.6880768767351544 36.660900000000169 0.28971300000000122 36.178900000000169 4.9913199999999955 35.650000000000169 7.7811699999999888 34.804900000000174 10.873299999999999 32.044340270782833 21.844234868201752 </gml:posList>
                                </gml:LineString>
                            </gml:baseCurve>
                        </gml:OrientableCurve>
                    </gpml:value>
                    <gml:description></gml:description>
                    <gpml:valueType xmlns:gml="http://www.opengis.net/gml">gml:OrientableCurve</gpml:valueType>
                </gpml:ConstantValue>
            </gpml:centerLineOf>
        </gpml:InferredPaleoBoundary>
    </gml:featureMember>
    <gml:featureMember>
        <gpml:InferredPaleoBoundary>
            <gpml:identity>GPlates-878699bf-e111-474e-996d-a474a3a1d7ab</gpml:identity>
            <gpml:revision>GPlates-9d1d1476-f8df-44da-a6ec-a8d2e4629c14</gpml:revision>
            <gml:name>Morocco</gml:name>
            <gml:validTime>
                <gml:TimePeriod>
                    <gml:begin>
                        <gml:TimeInstant>
                            <gml:timePosition gml:frame="http://gplates.org/TRS/flat">http://gplates.org/times/distantPast</gml:timePosition>
                        </gml:TimeInstant>
                    </gml:begin>
                    <gml:end>
                        <gml:TimeInstant>
                            <gml:timePosition gml:frame="http://gplates.org/TRS/flat">120.09999999999999</gml:timePosition>
                        </gml:TimeInstant>
                    </gml:end>
                </gml:TimePeriod>
            </gml:validTime>
            <gpml:reconstructionPlateId>
                <gpml:ConstantValue>
                    <gpml:value>706</gpml:value>
                    <gml:description></gml:description>
                    <gpml:valueType xmlns:gpml="http://www.gplates.org/gplates">gpml:plateId</gpml:valueType>
                </gpml:ConstantValue>
            </gpml:reconstructionPlateId>
            <gpml:centerLineOf>
                <gpml:ConstantValue>
                    <gpml:value>
                        <gml:OrientableCurve gml:orientation="+">
                            <gml:baseCurve>
                                <gml:LineString>
                                    <gml:posList gml:dimension="2">35.820383398289913 -16.537990952512722 36.082252776607916 -14.708461447161813 36.382202108316896 -13.050638778564537 36.55970151597235 -10.855156313337906 36.503760224064898 -9.4043163255696669 36.482508293523694 -8.6898499469419974 36.360608478929706 -7.6526371735975172 36.414540453293071 -6.9169176995987325 36.271508822392519 -5.40296289767653 36.246390267746158 -5.0576426253481781 36.1912009313778 -4.3430041997385578 36.141046130546641 -3.7374540029233709 36.086993167207794 -3.123273618343378 36.094591133270328 -2.7394758061019702 36.104743099112333 -2.083350903624833 36.113828262585017 -0.95623559242797407 36.112052506520754 0.21980545694399908 36.260655796046358 1.0993304594481959 36.476012040987776 2.4547262191152996 36.658107600681419 3.691011196031444 36.811118345563159 4.9591585998901655 36.846495714935699 8.2140064294862647 36.823174650627273 9.3855880740635644 </gml:posList>
                                </gml:LineString>
                            </gml:baseCurve>
                        </gml:OrientableCurve>
                    </gpml:value>
                    <gml:description></gml:description>
                    <gpml:valueType xmlns:gml="http://www.opengis.net/gml">gml:OrientableCurve</gpml:valueType>
                </gpml:ConstantValue>
            </gpml:centerLineOf>
        </gpml:InferredPaleoBoundary>
    </gml:featureMember>
    <gml:featureMember>
        <gpml:InferredPaleoBoundary>
            <gpml:identity>GPlates-d3baf63f-e521-4eda-933a-7e2dd4b739ce</gpml:identity>
            <gpml:revision>GPlates-4967ce20-b1e1-4044-a97b-b49a20dc7b66</gpml:revision>
            <gml:name>Morocco</gml:name>
            <gml:validTime>
                <gml:TimePeriod>
                    <gml:begin>
                        <gml:TimeInstant>
                            <gml:timePosition gml:frame="http://gplates.org/TRS/flat">145</gml:timePosition>
                        </gml:TimeInstant>
                    </gml:begin>
                    <gml:end>
                        <gml:TimeInstant>
                            <gml:timePosition gml:frame="http://gplates.org/TRS/flat">90.099999999999994</gml:timePosition>
                        </gml:TimeInstant>
                    </gml:end>
                </gml:TimePeriod>
            </gml:validTime>
            <gpml:reconstructionPlateId>
                <gpml:ConstantValue>
                    <gpml:value>706</gpml:value>
                    <gml:description></gml:description>
                    <gpml:valueType xmlns:gpml="http://www.gplates.org/gplates">gpml:plateId</gpml:valueType>
                </gpml:ConstantValue>
            </gpml:reconstructionPlateId>
            <gpml:centerLineOf>
                <gpml:ConstantValue>
                    <gpml:value>
                        <gml:OrientableCurve>
                            <gml:baseCurve>
                                <gml:LineString>
                                    <gml:posList gml:dimension="2">36.660900000000126 0.28971299999999744 36.178900000000134 4.9913200000000124 35.650000000000134 7.7811699999999835 34.804900000000139 10.873299999999997 33.567810347195874 16.514678175557002 32.514041375155138 21.8546327549175 29.308662528640234 30.144015523264152 </gml:posList>
                                </gml:LineString>
                            </gml:baseCurve>
                        </gml:OrientableCurve>
                    </gpml:value>
                    <gml:description></gml:description>
                    <gpml:valueType xmlns:gml="http://www.opengis.net/gml">gml:OrientableCurve</gpml:valueType>
                </gpml:ConstantValue>
            </gpml:centerLineOf>
        </gpml:InferredPaleoBoundary>
    </gml:featureMember>
    <gml:featureMember>
        <gpml:InferredPaleoBoundary>
            <gpml:identity>GPlates-71a72574-9afb-4ed5-99fa-c91dd381d254</gpml:identity>
            <gpml:revision>GPlates-10ecb4db-e3f7-4367-b451-e24f0960abe1</gpml:revision>
            <gml:name>NAM EUR 090 055</gml:name>
            <gml:validTime>
                <gml:TimePeriod>
                    <gml:begin>
                        <gml:TimeInstant>
                            <gml:timePosition>90</gml:timePosition>
                        </gml:TimeInstant>
                    </gml:begin>
                    <gml:end>
                        <gml:TimeInstant>
                            <gml:timePosition>55.100000000000001</gml:timePosition>
                        </gml:TimeInstant>
                    </gml:end>
                </gml:TimePeriod>
            </gml:validTime>
            <gpml:reconstructionPlateId>
                <gpml:ConstantValue>
                    <gpml:value>114</gpml:value>
                    <gml:description></gml:description>
                    <gpml:valueType xmlns:gpml="http://www.gplates.org/gplates">gpml:plateId</gpml:valueType>
                </gpml:ConstantValue>
            </gpml:reconstructionPlateId>
            <gpml:centerLineOf>
                <gpml:ConstantValue>
                    <gpml:value>
                        <gml:OrientableCurve>
                            <gml:baseCurve>
                                <gml:LineString>
                                    <gml:posList gml:dimension="2">79.134784044216019 -45.824231743378107 80.468826100036139 -47.172865661263934 81.18919885363718 -47.733095830234284 82.090401648747374 -49.216802309027827 83.838309104582592 -50.794138923164425 84.900299999955394 -55.302599999999991 86.36469999993794 -51.213100000000054 87.807399999896248 -52.813400000000016 88.816899999807589 -69.144999999999968 89.182199999721718 -144.83100000000016 88.847799999802163 169.08799999999997 87.840099999895003 142.66800000000001 86.319499999938557 141.87500000000003 84.914799999955392 145.25200000000004 83.501899999965303 143.916 82.041099999971607 142.28100000000001 79.906499999977612 142.71000000000001 78.092899999981228 142.40600000000001 76.112299999983989 142.96100000000001 73.167999999986904 145.05799999999999 71.085299999988436 145.923 66.805099999990702 148.738 64.379299999991659 149.791 62.25609999999245 150.26000000000002 60.340999999993009 150.935 58.6607999999935 151.08000000000001 56.109999999994081 152.05799999999996 54.651099999994408 152.58099999999999 53.994361044758406 152.85250454299552 50.225532935115616 153.89108823167751 </gml:posList>
                                </gml:LineString>
                            </gml:baseCurve>
                        </gml:OrientableCurve>
                    </gpml:value>
                    <gml:description></gml:description>
                    <gpml:valueType xmlns:gml="http://www.opengis.net/gml">gml:OrientableCurve</gpml:valueType>
                </gpml:ConstantValue>
            </gpml:centerLineOf>
        </gpml:InferredPaleoBoundary>
    </gml:featureMember>
    <gml:featureMember>
        <gpml:InferredPaleoBoundary>
            <gpml:identity>GPlates-dc2aab6b-280d-4c20-bd3f-3675c1a62530</gpml:identity>
            <gpml:revision>GPlates-9496df16-4007-4b2c-92d8-04085b1e982c</gpml:revision>
            <gml:name>NAM EUR 115 090 lom</gml:name>
            <gml:validTime>
                <gml:TimePeriod>
                    <gml:begin>
                        <gml:TimeInstant>
                            <gml:timePosition>115</gml:timePosition>
                        </gml:TimeInstant>
                    </gml:begin>
                    <gml:end>
                        <gml:TimeInstant>
                            <gml:timePosition>90.099999999999994</gml:timePosition>
                        </gml:TimeInstant>
                    </gml:end>
                </gml:TimePeriod>
            </gml:validTime>
            <gpml:reconstructionPlateId>
                <gpml:ConstantValue>
                    <gpml:value>114</gpml:value>
                    <gml:description></gml:description>
                    <gpml:valueType xmlns:gpml="http://www.gplates.org/gplates">gpml:plateId</gpml:valueType>
                </gpml:ConstantValue>
            </gpml:reconstructionPlateId>
            <gpml:centerLineOf>
                <gpml:ConstantValue>
                    <gpml:value>
                        <gml:OrientableCurve>
                            <gml:baseCurve>
                                <gml:LineString>
                                    <gml:posList gml:dimension="2">79.584043405074183 -47.77177480367618 82.499904800850331 -50.779741096411328 84.075651646575963 -51.155602202647898 85.604099999998652 -53.719599999999993 86.940199999998214 -50.329800000000027 88.36829999999658 -62.173299999999969 89.180099999993303 -126.15299999999999 88.792099999997987 171.512 87.663599999997544 149.429 86.49999999999828 142.83600000000001 84.856999999999061 145.18000000000001 83.199999999998965 142.76500000000001 81.569799999999304 143.72 79.155799999999445 142.82499999999999 77.811199999999403 143.64699999999996 75.814799999999735 145.53100000000001 72.143799999999757 147.03900000000002 69.980799999999746 146.98200000000006 65.972099999999784 149.38 61.162399999999792 150.18199999999996 59.434399999999812 150.63300000000004 58.119399999999764 151.5 56.527999999999778 152.05999999999997 </gml:posList>
                                </gml:LineString>
                            </gml:baseCurve>
                        </gml:OrientableCurve>
                    </gpml:value>
                    <gml:description></gml:description>
                    <gpml:valueType xmlns:gml="http://www.opengis.net/gml">gml:OrientableCurve</gpml:valueType>
                </gpml:ConstantValue>
            </gpml:centerLineOf>
        </gpml:InferredPaleoBoundary>
    </gml:featureMember>
    <gml:featureMember>
        <gpml:InferredPaleoBoundary>
            <gpml:identity>GPlates-1e3316f5-bc65-406d-840d-a8c37cdb54a9</gpml:identity>
            <gpml:revision>GPlates-23e1abd8-fc13-48e4-83a1-1aeafa5bc65c</gpml:revision>
            <gml:name>NAM EUR 140 115 lom</gml:name>
            <gml:validTime>
                <gml:TimePeriod>
                    <gml:begin>
                        <gml:TimeInstant>
                            <gml:timePosition>140</gml:timePosition>
                        </gml:TimeInstant>
                    </gml:begin>
                    <gml:end>
                        <gml:TimeInstant>
                            <gml:timePosition>115.09999999999999</gml:timePosition>
                        </gml:TimeInstant>
                    </gml:end>
                </gml:TimePeriod>
            </gml:validTime>
            <gpml:reconstructionPlateId>
                <gpml:ConstantValue>
                    <gpml:value>114</gpml:value>
                    <gml:description></gml:description>
                    <gpml:valueType xmlns:gpml="http://www.gplates.org/gplates">gpml:plateId</gpml:valueType>
                </gpml:ConstantValue>
            </gpml:reconstructionPlateId>
            <gpml:centerLineOf>
                <gpml:ConstantValue>
                    <gpml:value>
                        <gml:OrientableCurve gml:orientation="+">
                            <gml:baseCurve>
                                <gml:LineString>
                                    <gml:posList gml:dimension="2">78.965084768999759 -52.59639186986869 79.600165086029975 -53.03080090585533 80.02090000003929 -52.811500000000009 85.84950000009502 -56.453299999999999 87.13051817249999 -60.211388140529536 88.589500000280935 -73.306799999999853 89.128349646975806 179.74083398511274 87.022200000132955 145.53299999999999 83.447800000060226 142.38499999999996 79.94000000003895 140.52899999999997 78.110100000032659 145.80600000000001 74.971500000025841 164.94899999999998 73.381000000023079 172.82000000000002 72.17456951991079 176.58831574718801 </gml:posList>
                                </gml:LineString>
                            </gml:baseCurve>
                        </gml:OrientableCurve>
                    </gpml:value>
                    <gml:description></gml:description>
                    <gpml:valueType xmlns:gml="http://www.opengis.net/gml">gml:OrientableCurve</gpml:valueType>
                </gpml:ConstantValue>
            </gpml:centerLineOf>
        </gpml:InferredPaleoBoundary>
    </gml:featureMember>
    <gml:featureMember>
        <gpml:InferredPaleoBoundary>
            <gpml:identity>GPlates-1f8985ac-a6af-4da3-a7bb-cf5b9d47ca43</gpml:identity>
            <gpml:revision>GPlates-dc23a18b-bd73-4f7e-afd8-8885107656b5</gpml:revision>
            <gml:name>NBoundary_SChinaSea_CloneForPlateClosure_5-0</gml:name>
            <gml:validTime>
                <gml:TimePeriod>
                    <gml:begin>
                        <gml:TimeInstant>
                            <gml:timePosition gml:frame="http://gplates.org/TRS/flat">5</gml:timePosition>
                        </gml:TimeInstant>
                    </gml:begin>
                    <gml:end>
                        <gml:TimeInstant>
                            <gml:timePosition gml:frame="http://gplates.org/TRS/flat">0</gml:timePosition>
                        </gml:TimeInstant>
                    </gml:end>
                </gml:TimePeriod>
            </gml:validTime>
            <gpml:reconstructionPlateId>
                <gpml:ConstantValue>
                    <gpml:value>612</gpml:value>
                    <gml:description></gml:description>
                    <gpml:valueType xmlns:gpml="http://www.gplates.org/gplates">gpml:plateId</gpml:valueType>
                </gpml:ConstantValue>
            </gpml:reconstructionPlateId>
            <gpml:unclassifiedGeometry>
                <gpml:ConstantValue>
                    <gpml:value>
                        <gml:OrientableCurve>
                            <gml:baseCurve>
                                <gml:LineString>
                                    <gml:posList gml:dimension="2">28.220800000000001 130.30099999999999 27.411200000000001 129.15000000000001 26.996500000000008 128.44800000000001 26.460700000000003 127.753 25.750399999999999 126.866 24.897300000000001 125.94399999999999 24.312100000000008 124.98000000000002 23.743800000000007 123.935 23.383399999999995 122.982 24.875999999999994 121.92100000000001 27.305400000000006 120.40299999999999 </gml:posList>
                                </gml:LineString>
                            </gml:baseCurve>
                        </gml:OrientableCurve>
                    </gpml:value>
                    <gml:description></gml:description>
                    <gpml:valueType xmlns:gml="http://www.opengis.net/gml">gml:OrientableCurve</gpml:valueType>
                </gpml:ConstantValue>
            </gpml:unclassifiedGeometry>
        </gpml:InferredPaleoBoundary>
    </gml:featureMember>
    <gml:featureMember>
        <gpml:InferredPaleoBoundary>
            <gpml:identity>GPlates-79af67de-6ffe-49ba-8991-e1b7ae8d7120</gpml:identity>
            <gpml:revision>GPlates-93236291-3eb6-4d0d-918b-2fddced2b6ad</gpml:revision>
            <gml:name>Near Vitius tr-MG-5-24-07</gml:name>
            <gml:validTime>
                <gml:TimePeriod>
                    <gml:begin>
                        <gml:TimeInstant>
                            <gml:timePosition>5</gml:timePosition>
                        </gml:TimeInstant>
                    </gml:begin>
                    <gml:end>
                        <gml:TimeInstant>
                            <gml:timePosition>http://gplates.org/times/distantFuture</gml:timePosition>
                        </gml:TimeInstant>
                    </gml:end>
                </gml:TimePeriod>
            </gml:validTime>
            <gpml:reconstructionPlateId>
                <gpml:ConstantValue>
                    <gpml:value>901</gpml:value>
                    <gml:description></gml:description>
                    <gpml:valueType xmlns:gpml="http://www.gplates.org/gplates">gpml:plateId</gpml:valueType>
                </gpml:ConstantValue>
            </gpml:reconstructionPlateId>
            <gpml:centerLineOf>
                <gpml:ConstantValue>
                    <gpml:value>
                        <gml:OrientableCurve>
                            <gml:baseCurve>
                                <gml:LineString>
                                    <gml:posList gml:dimension="2">-14.011434845974964 164.66083869807147 -13.793333683107587 166.14635542995234 -13.495733638632995 168.22042408336674 -13.517729613383311 168.57513454620701 -13.597477562025068 168.59170704020806 -13.652473251355007 169.2340578359555 -13.797773367328571 169.24281204577582 -13.817617070064411 169.74101425890115 -13.953994693823876 169.73808305164414 -13.953201108873209 170.62234011358061 -14.086766029797827 170.64103061203588 -14.063843624750952 171.2851638008564 -13.801392234338755 171.29082961808626 -13.688829333192169 171.96447233344153 -13.483751777883114 172.31166955998847 -13.435318941368896 172.43382564081642 -12.715511705730647 173.95156165786716 </gml:posList>
                                </gml:LineString>
                            </gml:baseCurve>
                        </gml:OrientableCurve>
                    </gpml:value>
                    <gml:description></gml:description>
                    <gpml:valueType xmlns:gml="http://www.opengis.net/gml">gml:OrientableCurve</gpml:valueType>
                </gpml:ConstantValue>
            </gpml:centerLineOf>
        </gpml:InferredPaleoBoundary>
    </gml:featureMember>
    <gml:featureMember>
        <gpml:InferredPaleoBoundary>
            <gpml:identity>GPlates-0eaac4ef-00b3-4dc1-9260-333a5693d0a6</gpml:identity>
            <gpml:revision>GPlates-f57d377f-f880-4fb0-b88b-7ceeae41e9d7</gpml:revision>
            <gml:name>NewCal Obd Oph</gml:name>
            <gml:validTime>
                <gml:TimePeriod>
                    <gml:begin>
                        <gml:TimeInstant>
                            <gml:timePosition gml:frame="http://gplates.org/TRS/flat">44</gml:timePosition>
                        </gml:TimeInstant>
                    </gml:begin>
                    <gml:end>
                        <gml:TimeInstant>
                            <gml:timePosition gml:frame="http://gplates.org/TRS/flat">25</gml:timePosition>
                        </gml:TimeInstant>
                    </gml:end>
                </gml:TimePeriod>
            </gml:validTime>
            <gpml:reconstructionPlateId>
                <gpml:ConstantValue>
                    <gpml:value>834</gpml:value>
                    <gml:description></gml:description>
                    <gpml:valueType xmlns:gpml="http://www.gplates.org/gplates">gpml:plateId</gpml:valueType>
                </gpml:ConstantValue>
            </gpml:reconstructionPlateId>
            <gpml:centerLineOf>
                <gpml:ConstantValue>
                    <gpml:value>
                        <gml:OrientableCurve>
                            <gml:baseCurve>
                                <gml:LineString>
                                    <gml:posList gml:dimension="2">-1.3001 162.58600000000001 -3.6123999999999841 162.69300000000001 -10.2468 162.03399999999999 -10.798999999999999 162.02799999999999 -11.509 162.00800000000001 -12.4436 162 -13.554500000000001 162.02000000000001 -14.707800000000001 162.244 -15.832599999999999 162.53200000000001 -16.994299999999992 162.79499999999999 -17.994900000000001 163.072 -18.616199999999999 163.35499999999999 -19.344200000000004 163.52600000000001 -20.0715 163.93000000000001 -20.686199999999999 164.566 -21.556499999999996 165.42699999999999 -22.221699999999998 166.33099999999999 -22.834599999999998 167.261 -23.361799999999999 167.88300000000001 -23.969200000000001 168.584 -24.580899999999993 169.05199999999999 -25.361599999999999 169.55699999999999 -26.075700000000001 170.03899999999999 -26.844500000000007 170.67500000000001 -27.192499999999999 171.041 -27.646799999999999 171.41800000000001 -28.018099999999993 171.71700000000001 -28.414699999999996 172.39099999999999 -29.489599999999999 173.17599999999999 -29.933200000000003 173.78 -30.678599999999999 175.203 </gml:posList>
                                </gml:LineString>
                            </gml:baseCurve>
                        </gml:OrientableCurve>
                    </gpml:value>
                    <gml:description></gml:description>
                    <gpml:valueType xmlns:gml="http://www.opengis.net/gml">gml:OrientableCurve</gpml:valueType>
                </gpml:ConstantValue>
            </gpml:centerLineOf>
        </gpml:InferredPaleoBoundary>
    </gml:featureMember>
    <gml:featureMember>
        <gpml:InferredPaleoBoundary>
            <gpml:identity>GPlates-2b5abc35-2805-4316-b334-f381661bb4ce</gpml:identity>
            <gpml:revision>GPlates-953102ae-3778-4d26-9431-d55e6a858cc6</gpml:revision>
            <gml:name>NewGuinea2Melanesia-MG-5-22-07</gml:name>
            <gml:validTime>
                <gml:TimePeriod>
                    <gml:begin>
                        <gml:TimeInstant>
                            <gml:timePosition>15</gml:timePosition>
                        </gml:TimeInstant>
                    </gml:begin>
                    <gml:end>
                        <gml:TimeInstant>
                            <gml:timePosition>5.0999999999999996</gml:timePosition>
                        </gml:TimeInstant>
                    </gml:end>
                </gml:TimePeriod>
            </gml:validTime>
            <gpml:reconstructionPlateId>
                <gpml:ConstantValue>
                    <gpml:value>801</gpml:value>
                    <gml:description></gml:description>
                    <gpml:valueType xmlns:gpml="http://www.gplates.org/gplates">gpml:plateId</gpml:valueType>
                </gpml:ConstantValue>
            </gpml:reconstructionPlateId>
            <gpml:centerLineOf>
                <gpml:ConstantValue>
                    <gpml:value>
                        <gml:OrientableCurve>
                            <gml:baseCurve>
                                <gml:LineString>
                                    <gml:posList gml:dimension="2">-7.8540000000000036 144.82599999999999 -6.8677000000000001 146.458 -5.890900000000018 148.06200000000001 -4.9517000000000033 149.923 -3.9928999999999997 151.482 -2.3104 153.96600000000001 -1.3714 155.48699999999999 0.55269999999999997 157.95699999999999 1.2361 159.15000000000001 2.6269999999999971 161.25899999999999 3.9717000000000002 163.637 5.1797000000000013 164.90100000000001 6.1140000000000079 166.13300000000001 </gml:posList>
                                </gml:LineString>
                            </gml:baseCurve>
                        </gml:OrientableCurve>
                    </gpml:value>
                    <gml:description></gml:description>
                    <gpml:valueType xmlns:gml="http://www.opengis.net/gml">gml:OrientableCurve</gpml:valueType>
                </gpml:ConstantValue>
            </gpml:centerLineOf>
        </gpml:InferredPaleoBoundary>
    </gml:featureMember>
    <gml:featureMember>
        <gpml:InferredPaleoBoundary>
            <gpml:identity>GPlates-94fe8fb0-2197-444e-9984-e05aa971f1b3</gpml:identity>
            <gpml:revision>GPlates-cc00214a-bee6-4531-adee-b2d9b0e23d9e</gpml:revision>
            <gml:name>NewLine-1</gml:name>
            <gml:validTime>
                <gml:TimePeriod>
                    <gml:begin>
                        <gml:TimeInstant>
                            <gml:timePosition>15</gml:timePosition>
                        </gml:TimeInstant>
                    </gml:begin>
                    <gml:end>
                        <gml:TimeInstant>
                            <gml:timePosition>http://gplates.org/times/distantFuture</gml:timePosition>
                        </gml:TimeInstant>
                    </gml:end>
                </gml:TimePeriod>
            </gml:validTime>
            <gpml:reconstructionPlateId>
                <gpml:ConstantValue>
                    <gpml:value>823</gpml:value>
                    <gml:description></gml:description>
                    <gpml:valueType xmlns:gpml="http://www.gplates.org/gplates">gpml:plateId</gpml:valueType>
                </gpml:ConstantValue>
            </gpml:reconstructionPlateId>
            <gpml:centerLineOf>
                <gpml:ConstantValue>
                    <gpml:value>
                        <gml:OrientableCurve>
                            <gml:baseCurve>
                                <gml:LineString>
                                    <gml:posList gml:dimension="2">-24.170715907858909 -179.13807645963098 -24.101358425332378 -177.35169400644682 -23.835075209284721 -175.70795843225892 -23.614264739475445 -173.56943169787618 </gml:posList>
                                </gml:LineString>
                            </gml:baseCurve>
                        </gml:OrientableCurve>
                    </gpml:value>
                    <gml:description></gml:description>
                    <gpml:valueType xmlns:gml="http://www.opengis.net/gml">gml:OrientableCurve</gpml:valueType>
                </gpml:ConstantValue>
            </gpml:centerLineOf>
        </gpml:InferredPaleoBoundary>
    </gml:featureMember>
    <gml:featureMember>
        <gpml:InferredPaleoBoundary>
            <gpml:identity>GPlates-ac8840dd-e565-4879-a856-fbf5e7862a8c</gpml:identity>
            <gpml:revision>GPlates-5f20baba-8971-4cd9-8768-1c5eed183850</gpml:revision>
            <gml:name>No WoodlarkBasin</gml:name>
            <gml:validTime>
                <gml:TimePeriod>
                    <gml:begin>
                        <gml:TimeInstant>
                            <gml:timePosition>5</gml:timePosition>
                        </gml:TimeInstant>
                    </gml:begin>
                    <gml:end>
                        <gml:TimeInstant>
                            <gml:timePosition>http://gplates.org/times/distantFuture</gml:timePosition>
                        </gml:TimeInstant>
                    </gml:end>
                </gml:TimePeriod>
            </gml:validTime>
            <gpml:reconstructionPlateId>
                <gpml:ConstantValue>
                    <gpml:value>847</gpml:value>
                    <gml:description></gml:description>
                    <gpml:valueType xmlns:gpml="http://www.gplates.org/gplates">gpml:plateId</gpml:valueType>
                </gpml:ConstantValue>
            </gpml:reconstructionPlateId>
            <gpml:centerLineOf>
                <gpml:ConstantValue>
                    <gpml:value>
                        <gml:OrientableCurve>
                            <gml:baseCurve>
                                <gml:LineString>
                                    <gml:posList gml:dimension="2">-1.790499999999992 148.858 -2.346899999999998 148.059 -2.9014000000000002 147.25899999999999 -3.5606 146.08699999999999 -3.7819000000000154 144.464 -4.231799999999998 143.14400000000001 -4.6406000000000009 142.536 -4.9823000000000004 141.583 -5.6257999999999981 140.38700000000003 -5.9968000000000004 139.59800000000001 </gml:posList>
                                </gml:LineString>
                            </gml:baseCurve>
                        </gml:OrientableCurve>
                    </gpml:value>
                    <gml:description></gml:description>
                    <gpml:valueType xmlns:gml="http://www.opengis.net/gml">gml:OrientableCurve</gpml:valueType>
                </gpml:ConstantValue>
            </gpml:centerLineOf>
        </gpml:InferredPaleoBoundary>
    </gml:featureMember>
    <gml:featureMember>
        <gpml:InferredPaleoBoundary>
            <gpml:identity>GPlates-acd8c242-49b6-408e-9ddf-5310e0c8412c</gpml:identity>
            <gpml:revision>GPlates-ca92b53a-49fc-4630-828c-229a5144ad86</gpml:revision>
            <gml:name>NZ AlpineFault SthrnExtension DiCaprio</gml:name>
            <gml:validTime>
                <gml:TimePeriod>
                    <gml:begin>
                        <gml:TimeInstant>
                            <gml:timePosition>25</gml:timePosition>
                        </gml:TimeInstant>
                    </gml:begin>
                    <gml:end>
                        <gml:TimeInstant>
                            <gml:timePosition>http://gplates.org/times/distantFuture</gml:timePosition>
                        </gml:TimeInstant>
                    </gml:end>
                </gml:TimePeriod>
            </gml:validTime>
            <gpml:reconstructionPlateId>
                <gpml:ConstantValue>
                    <gpml:value>806</gpml:value>
                    <gml:description></gml:description>
                    <gpml:valueType xmlns:gpml="http://www.gplates.org/gplates">gpml:plateId</gpml:valueType>
                </gpml:ConstantValue>
            </gpml:reconstructionPlateId>
            <gpml:centerLineOf>
                <gpml:ConstantValue>
                    <gpml:value>
                        <gml:OrientableCurve>
                            <gml:baseCurve>
                                <gml:LineString>
                                    <gml:posList gml:dimension="2">-33.908537479641595 178.92638539426443 -35.847700000000017 178.065 -36.711400000000012 177.56100000000001 -37.322600000000008 177.12300000000002 -37.869200000000021 176.809 -38.686100000000017 176.392 -39.447600000000016 176.05099999999999 -40.243300000000012 175.483 -40.695100000000011 174.965 -41.226500000000023 174.28 -41.597300000000004 173.31 -41.934000000000012 172.53100000000001 -42.078504316965613 172.36995964851621 -42.340900000000012 172.07499999999999 -42.810600000000015 171.23099999999999 -43.700300000000034 170.44500000000002 -45.925000000000004 169.05099999999999 -47.569999999999993 167.82400000000001 -48.811200000000014 167.12299999999999 -49.931700000000042 166.447 </gml:posList>
                                </gml:LineString>
                            </gml:baseCurve>
                        </gml:OrientableCurve>
                    </gpml:value>
                    <gml:description></gml:description>
                    <gpml:valueType xmlns:gml="http://www.opengis.net/gml">gml:OrientableCurve</gpml:valueType>
                </gpml:ConstantValue>
            </gpml:centerLineOf>
        </gpml:InferredPaleoBoundary>
    </gml:featureMember>
    <gml:featureMember>
        <gpml:InferredPaleoBoundary>
            <gpml:identity>GPlates-fb589a03-d2cc-4057-a9cd-e15b918b61b3</gpml:identity>
            <gpml:revision>GPlates-9479e450-6f6f-46b5-b64b-a714bf4aaafe</gpml:revision>
            <gml:name>NZ AlpineFault SthrnExtension DiCaprio</gml:name>
            <gml:validTime>
                <gml:TimePeriod>
                    <gml:begin>
                        <gml:TimeInstant>
                            <gml:timePosition>45</gml:timePosition>
                        </gml:TimeInstant>
                    </gml:begin>
                    <gml:end>
                        <gml:TimeInstant>
                            <gml:timePosition>25</gml:timePosition>
                        </gml:TimeInstant>
                    </gml:end>
                </gml:TimePeriod>
            </gml:validTime>
            <gpml:reconstructionPlateId>
                <gpml:ConstantValue>
                    <gpml:value>806</gpml:value>
                    <gml:description></gml:description>
                    <gpml:valueType xmlns:gpml="http://www.gplates.org/gplates">gpml:plateId</gpml:valueType>
                </gpml:ConstantValue>
            </gpml:reconstructionPlateId>
            <gpml:centerLineOf>
                <gpml:ConstantValue>
                    <gpml:value>
                        <gml:OrientableCurve>
                            <gml:baseCurve>
                                <gml:LineString>
                                    <gml:posList gml:dimension="2">-35.8476999999992 178.065 -36.711399999999159 177.56100000000001 -37.322599999999149 177.12300000000002 -37.869199999999132 176.809 -38.686099999999108 176.392 -39.447599999999092 176.05099999999999 -40.24329999999906 175.483 -40.695099999999051 174.965 -41.226499999999042 174.28 -41.597299999999017 173.31 -41.933999999998996 172.53100000000001 -42.340899999999003 172.07499999999999 -42.810599999998963 171.23099999999999 -43.700299999998961 170.44500000000002 -44.420301881639588 170.00665220798476 -45.124179703560749 169.56651850530062 -45.924999999998839 169.05099999999999 -47.56999999999875 167.82400000000001 -48.811199999998735 167.12299999999999 -49.931699999998685 166.447 </gml:posList>
                                </gml:LineString>
                            </gml:baseCurve>
                        </gml:OrientableCurve>
                    </gpml:value>
                    <gml:description></gml:description>
                    <gpml:valueType xmlns:gml="http://www.opengis.net/gml">gml:OrientableCurve</gpml:valueType>
                </gpml:ConstantValue>
            </gpml:centerLineOf>
        </gpml:InferredPaleoBoundary>
    </gml:featureMember>
    <gml:featureMember>
        <gpml:InferredPaleoBoundary>
            <gpml:identity>GPlates-99763ba9-afb7-48f9-b6bc-6cfb444a829b</gpml:identity>
            <gpml:revision>GPlates-93526712-ba18-4522-a98c-c3b6fab37e03</gpml:revision>
            <gml:name>PB between NZ Havre</gml:name>
            <gml:validTime>
                <gml:TimePeriod>
                    <gml:begin>
                        <gml:TimeInstant>
                            <gml:timePosition>15</gml:timePosition>
                        </gml:TimeInstant>
                    </gml:begin>
                    <gml:end>
                        <gml:TimeInstant>
                            <gml:timePosition>http://gplates.org/times/distantFuture</gml:timePosition>
                        </gml:TimeInstant>
                    </gml:end>
                </gml:TimePeriod>
            </gml:validTime>
            <gpml:reconstructionPlateId>
                <gpml:ConstantValue>
                    <gpml:value>823</gpml:value>
                    <gml:description></gml:description>
                    <gpml:valueType xmlns:gpml="http://www.gplates.org/gplates">gpml:plateId</gpml:valueType>
                </gpml:ConstantValue>
            </gpml:reconstructionPlateId>
            <gpml:centerLineOf>
                <gpml:ConstantValue>
                    <gpml:value>
                        <gml:OrientableCurve>
                            <gml:baseCurve>
                                <gml:LineString>
                                    <gml:posList gml:dimension="2">-37.18780000000001 175.65199999999999 -37.700299999999999 177.30000000000001 -38.055500000000002 179.44500000000002 -37.963200000000001 -178.16900000000004 </gml:posList>
                                </gml:LineString>
                            </gml:baseCurve>
                        </gml:OrientableCurve>
                    </gpml:value>
                    <gml:description></gml:description>
                    <gpml:valueType xmlns:gml="http://www.opengis.net/gml">gml:OrientableCurve</gpml:valueType>
                </gpml:ConstantValue>
            </gpml:centerLineOf>
        </gpml:InferredPaleoBoundary>
    </gml:featureMember>
    <gml:featureMember>
        <gpml:InferredPaleoBoundary>
            <gpml:identity>GPlates-9dd518d0-010a-4335-9c6e-2e62cfde433f</gpml:identity>
            <gpml:revision>GPlates-89925c61-042a-44cf-b283-9db8cb5fa9e8</gpml:revision>
            <gml:name>PB CEL PSP</gml:name>
            <gml:validTime>
                <gml:TimePeriod>
                    <gml:begin>
                        <gml:TimeInstant>
                            <gml:timePosition>50</gml:timePosition>
                        </gml:TimeInstant>
                    </gml:begin>
                    <gml:end>
                        <gml:TimeInstant>
                            <gml:timePosition>25.100000000000001</gml:timePosition>
                        </gml:TimeInstant>
                    </gml:end>
                </gml:TimePeriod>
            </gml:validTime>
            <gpml:reconstructionPlateId>
                <gpml:ConstantValue>
                    <gpml:value>608</gpml:value>
                    <gml:description></gml:description>
                    <gpml:valueType xmlns:gpml="http://www.gplates.org/gplates">gpml:plateId</gpml:valueType>
                </gpml:ConstantValue>
            </gpml:reconstructionPlateId>
            <gpml:centerLineOf>
                <gpml:ConstantValue>
                    <gpml:value>
                        <gml:OrientableCurve>
                            <gml:baseCurve>
                                <gml:LineString>
                                    <gml:posList gml:dimension="2">35.439800098069121 134.24689792925903 33.555846214221937 132.23670163976286 32.278573736223656 130.56225117465306 30.189700000000084 128.27899999999997 28.697800000000058 126.24100000000001 28.368200000000066 125.94599999999998 27.951500000000067 125.51000000000001 27.689700000000062 125.08199999999998 27.298900000000049 124.75600000000001 26.854100000000063 124.22300000000004 26.308200000000067 123.89699999999998 25.619900000000055 123.22700000000002 24.776400000000063 122.56100000000002 23.618900000000064 121.59299999999998 22.493500000000047 120.79200000000002 21.481900000000042 120.06399999999998 20.388900000000042 119.508 19.062500000000043 119.03600000000002 17.423700000000039 118.80700000000003 15.319900000000032 118.626 13.161700000000037 118.27499999999998 12.717200000000025 118.288 11.772400000000015 118.13299999999998 11.791800000000032 117.71299999999998 </gml:posList>
                                </gml:LineString>
                            </gml:baseCurve>
                        </gml:OrientableCurve>
                    </gpml:value>
                    <gml:description></gml:description>
                    <gpml:valueType xmlns:gml="http://www.opengis.net/gml">gml:OrientableCurve</gpml:valueType>
                </gpml:ConstantValue>
            </gpml:centerLineOf>
        </gpml:InferredPaleoBoundary>
    </gml:featureMember>
    <gml:featureMember>
        <gpml:InferredPaleoBoundary>
            <gpml:identity>GPlates-eaefa3a4-bb1b-49bd-be4b-e176a87d9597</gpml:identity>
            <gpml:revision>GPlates-e450663e-2e4c-4ecd-bd1a-d9892b6295e9</gpml:revision>
            <gml:name>PB North NZ</gml:name>
            <gml:validTime>
                <gml:TimePeriod>
                    <gml:begin>
                        <gml:TimeInstant>
                            <gml:timePosition>45</gml:timePosition>
                        </gml:TimeInstant>
                    </gml:begin>
                    <gml:end>
                        <gml:TimeInstant>
                            <gml:timePosition>15.1</gml:timePosition>
                        </gml:TimeInstant>
                    </gml:end>
                </gml:TimePeriod>
            </gml:validTime>
            <gpml:reconstructionPlateId>
                <gpml:ConstantValue>
                    <gpml:value>806</gpml:value>
                    <gml:description></gml:description>
                    <gpml:valueType xmlns:gpml="http://www.gplates.org/gplates">gpml:plateId</gpml:valueType>
                </gpml:ConstantValue>
            </gpml:reconstructionPlateId>
            <gpml:centerLineOf>
                <gpml:ConstantValue>
                    <gpml:value>
                        <gml:OrientableCurve>
                            <gml:baseCurve>
                                <gml:LineString>
                                    <gml:posList gml:dimension="2">-44.792700000000004 -176.15700000000001 -41.700899999999997 -177.91499999999999 -39.424799999999998 -179.245 -37.825599999999994 178.745 -34.368899999999996 172.89699999999999 -33.367899999999999 169.53399999999999 -32.115499999999997 165.16300000000001 -30.548700000000014 161.25800000000004 </gml:posList>
                                </gml:LineString>
                            </gml:baseCurve>
                        </gml:OrientableCurve>
                    </gpml:value>
                    <gml:description></gml:description>
                    <gpml:valueType xmlns:gml="http://www.opengis.net/gml">gml:OrientableCurve</gpml:valueType>
                </gpml:ConstantValue>
            </gpml:centerLineOf>
        </gpml:InferredPaleoBoundary>
    </gml:featureMember>
    <gml:featureMember>
        <gpml:InferredPaleoBoundary>
            <gpml:identity>GPlates-b803a6b2-d836-4e80-b776-08b059e1ca27</gpml:identity>
            <gpml:revision>GPlates-9a62f859-37c6-4f0b-9259-ffe27105fb09</gpml:revision>
            <gml:name>Philippine Plate from NUVEL</gml:name>
            <gml:validTime>
                <gml:TimePeriod>
                    <gml:begin>
                        <gml:TimeInstant>
                            <gml:timePosition gml:frame="http://gplates.org/TRS/flat">25</gml:timePosition>
                        </gml:TimeInstant>
                    </gml:begin>
                    <gml:end>
                        <gml:TimeInstant>
                            <gml:timePosition gml:frame="http://gplates.org/TRS/flat">http://gplates.org/times/distantFuture</gml:timePosition>
                        </gml:TimeInstant>
                    </gml:end>
                </gml:TimePeriod>
            </gml:validTime>
            <gpml:reconstructionPlateId>
                <gpml:ConstantValue>
                    <gpml:value>608</gpml:value>
                    <gml:description></gml:description>
                    <gpml:valueType xmlns:gpml="http://www.gplates.org/gplates">gpml:plateId</gpml:valueType>
                </gpml:ConstantValue>
            </gpml:reconstructionPlateId>
            <gpml:centerLineOf>
                <gpml:ConstantValue>
                    <gpml:value>
                        <gml:OrientableCurve>
                            <gml:baseCurve>
                                <gml:LineString>
                                    <gml:posList gml:dimension="2">-10.21539999999967 119.277 -9.6647999999996923 122.42600000000003 -8.8251999999997164 123.86299999999999 -7.4032999999997768 125.34999999999999 -5.5714999999998156 127.00700000000001 -4.173399999999881 128.291 -2.7382999999999145 129.37599999999998 -1.2229856960392409 130.97362161792145 0.42354560414229858 131.48620038806644 1.5449414961650885 131.93418982286695 2.9694767707115641 132.37472129049181 5.3334434638813306 133.00116094482621 6.5517954739401354 134.01850053991672 7.7999999999997502 135.40000000000001 8.0999999999997421 136.69999999999999 8.7999999999997218 137.80000000000001 10.099999999999676 138.59999999999997 10.938199999999654 138.91300000000001 11.666599999999626 139.32400000000001 12.676699999999592 139.79000000000002 13.562399999999556 140.20299999999997 13.092099999999576 141.22800000000004 </gml:posList>
                                </gml:LineString>
                            </gml:baseCurve>
                        </gml:OrientableCurve>
                    </gpml:value>
                    <gml:description></gml:description>
                    <gpml:valueType xmlns:gml="http://www.opengis.net/gml">gml:OrientableCurve</gpml:valueType>
                </gpml:ConstantValue>
            </gpml:centerLineOf>
        </gpml:InferredPaleoBoundary>
    </gml:featureMember>
    <gml:featureMember>
        <gpml:InferredPaleoBoundary>
            <gpml:identity>GPlates-0accd598-3c62-4fa2-adbf-7e4b929050fe</gpml:identity>
            <gpml:revision>GPlates-346de3d3-eb95-4e41-bbeb-d11022848ed9</gpml:revision>
            <gml:name>PSP bndy-MG-5-19-07</gml:name>
            <gml:validTime>
                <gml:TimePeriod>
                    <gml:begin>
                        <gml:TimeInstant>
                            <gml:timePosition>36</gml:timePosition>
                        </gml:TimeInstant>
                    </gml:begin>
                    <gml:end>
                        <gml:TimeInstant>
                            <gml:timePosition>25.100000000000001</gml:timePosition>
                        </gml:TimeInstant>
                    </gml:end>
                </gml:TimePeriod>
            </gml:validTime>
            <gpml:reconstructionPlateId>
                <gpml:ConstantValue>
                    <gpml:value>611</gpml:value>
                    <gml:description></gml:description>
                    <gpml:valueType xmlns:gpml="http://www.gplates.org/gplates">gpml:plateId</gpml:valueType>
                </gpml:ConstantValue>
            </gpml:reconstructionPlateId>
            <gpml:centerLineOf>
                <gpml:ConstantValue>
                    <gpml:value>
                        <gml:OrientableCurve>
                            <gml:baseCurve>
                                <gml:LineString>
                                    <gml:posList gml:dimension="2">21.0657 141.965 20.180700000000002 141.28399999999999 19.386299999999999 140.47900000000001 18.338899999999999 139.495 16.772500000000001 138.733 15.7821 138.10900000000001 14.684999999999999 137.511 13.500500000000001 137.048 12.3164 136.59 11.3063 135.87800000000001 9.954699999999999 135.12299999999999 9.4707000000000008 134.75000000000003 8.8941999999999997 134.11699999999999 8.137100000000002 132.87299999999999 7.3402000000000003 129.89400000000001 6.2805999999999935 126.53700000000001 5.5578999999999983 124.30599999999998 5.1256000000000004 122.504 5.0719000000000181 121.26000000000002 4.7438000000000002 120.331 4.5426000000000002 119.32000000000001 4.4935999999999998 118.724 4.4893999999999998 117.913 4.4625000000000004 117.41100000000002 4.2187999999999999 116.45099999999999 3.868900000000016 115.669 </gml:posList>
                                </gml:LineString>
                            </gml:baseCurve>
                        </gml:OrientableCurve>
                    </gpml:value>
                    <gml:description></gml:description>
                    <gpml:valueType xmlns:gml="http://www.opengis.net/gml">gml:OrientableCurve</gpml:valueType>
                </gpml:ConstantValue>
            </gpml:centerLineOf>
        </gpml:InferredPaleoBoundary>
    </gml:featureMember>
    <gml:featureMember>
        <gpml:InferredPaleoBoundary>
            <gpml:identity>GPlates-42e2ebc7-975f-4e01-95ff-052c944bb983</gpml:identity>
            <gpml:revision>GPlates-b334e9bc-924d-4eb0-9473-94e71f3faae5</gpml:revision>
            <gml:name>SorolTrough DiCaprio</gml:name>
            <gml:validTime>
                <gml:TimePeriod>
                    <gml:begin>
                        <gml:TimeInstant>
                            <gml:timePosition>34.100000000000001</gml:timePosition>
                        </gml:TimeInstant>
                    </gml:begin>
                    <gml:end>
                        <gml:TimeInstant>
                            <gml:timePosition>http://gplates.org/times/distantFuture</gml:timePosition>
                        </gml:TimeInstant>
                    </gml:end>
                </gml:TimePeriod>
            </gml:validTime>
            <gpml:reconstructionPlateId>
                <gpml:ConstantValue>
                    <gpml:value>693</gpml:value>
                    <gml:description></gml:description>
                    <gpml:valueType xmlns:gpml="http://www.gplates.org/gplates">gpml:plateId</gpml:valueType>
                </gpml:ConstantValue>
            </gpml:reconstructionPlateId>
            <gpml:centerLineOf>
                <gpml:ConstantValue>
                    <gpml:value>
                        <gml:OrientableCurve>
                            <gml:baseCurve>
                                <gml:LineString>
                                    <gml:posList gml:dimension="2">13.208600000000001 135.315 12.355499999999999 135.77799999999999 10.715199999999999 137.22399999999999 10.6663 137.262 10.6075 137.31399999999999 10.547899999999991 137.36500000000001 9.3416999999999888 138.244 8.8071999999999999 139.35300000000001 8.0647000000000002 141.11000000000001 7.5223000000000004 142.917 7.1429999999999998 144.375 7.1281999999999996 146.03800000000001 7.0654000000000003 147.358 7.0855999999999959 148.28999999999999 7.2523999999999997 149.136 7.2877999999999998 150.69 7.1776299999999988 151.32400000000001 </gml:posList>
                                </gml:LineString>
                            </gml:baseCurve>
                        </gml:OrientableCurve>
                    </gpml:value>
                    <gml:description></gml:description>
                    <gpml:valueType xmlns:gml="http://www.opengis.net/gml">gml:OrientableCurve</gpml:valueType>
                </gpml:ConstantValue>
            </gpml:centerLineOf>
        </gpml:InferredPaleoBoundary>
    </gml:featureMember>
    <gml:featureMember>
        <gpml:InferredPaleoBoundary>
            <gpml:identity>GPlates-86dc4521-bcd5-4dc3-af7d-c6b7d51e281b</gpml:identity>
            <gpml:revision>GPlates-78f94848-7aa2-4251-8796-3c41bb70ad5a</gpml:revision>
            <gml:name>SouthLauF DiCaprio</gml:name>
            <gml:validTime>
                <gml:TimePeriod>
                    <gml:begin>
                        <gml:TimeInstant>
                            <gml:timePosition>4</gml:timePosition>
                        </gml:TimeInstant>
                    </gml:begin>
                    <gml:end>
                        <gml:TimeInstant>
                            <gml:timePosition>http://gplates.org/times/distantFuture</gml:timePosition>
                        </gml:TimeInstant>
                    </gml:end>
                </gml:TimePeriod>
            </gml:validTime>
            <gpml:reconstructionPlateId>
                <gpml:ConstantValue>
                    <gpml:value>821</gpml:value>
                    <gml:description></gml:description>
                    <gpml:valueType xmlns:gpml="http://www.gplates.org/gplates">gpml:plateId</gpml:valueType>
                </gpml:ConstantValue>
            </gpml:reconstructionPlateId>
            <gpml:centerLineOf>
                <gpml:ConstantValue>
                    <gpml:value>
                        <gml:OrientableCurve>
                            <gml:baseCurve>
                                <gml:LineString>
                                    <gml:posList gml:dimension="2">-22.186800000000005 -179.23099999999999 -22.497199999999996 -177.85500000000002 -22.7563 -176.26599999999999 -22.970400000000005 -174.03399999999999 -23.122199999999999 -172.602 -23.111199999999993 -171.84999999999999 </gml:posList>
                                </gml:LineString>
                            </gml:baseCurve>
                        </gml:OrientableCurve>
                    </gpml:value>
                    <gml:description></gml:description>
                    <gpml:valueType xmlns:gml="http://www.opengis.net/gml">gml:OrientableCurve</gpml:valueType>
                </gpml:ConstantValue>
            </gpml:centerLineOf>
        </gpml:InferredPaleoBoundary>
    </gml:featureMember>
    <gml:featureMember>
        <gpml:InferredPaleoBoundary>
            <gpml:identity>GPlates-88a38767-ad60-49b4-8c79-02a44261e20f</gpml:identity>
            <gpml:revision>GPlates-73ea0b78-075f-4d02-8e75-5950c66ce7ec</gpml:revision>
            <gml:name>SS ThroughSthNewZealand EmeraldFZ</gml:name>
            <gml:validTime>
                <gml:TimePeriod>
                    <gml:begin>
                        <gml:TimeInstant>
                            <gml:timePosition gml:frame="http://gplates.org/TRS/flat">136</gml:timePosition>
                        </gml:TimeInstant>
                    </gml:begin>
                    <gml:end>
                        <gml:TimeInstant>
                            <gml:timePosition gml:frame="http://gplates.org/TRS/flat">40</gml:timePosition>
                        </gml:TimeInstant>
                    </gml:end>
                </gml:TimePeriod>
            </gml:validTime>
            <gpml:reconstructionPlateId>
                <gpml:ConstantValue>
                    <gpml:value>806</gpml:value>
                    <gml:description></gml:description>
                    <gpml:valueType xmlns:gpml="http://www.gplates.org/gplates">gpml:plateId</gpml:valueType>
                </gpml:ConstantValue>
            </gpml:reconstructionPlateId>
            <gpml:centerLineOf>
                <gpml:ConstantValue>
                    <gpml:value>
                        <gml:OrientableCurve>
                            <gml:baseCurve>
                                <gml:LineString>
                                    <gml:posList gml:dimension="2">-19.392808210628953 179.6044146442382 -25.435600000000036 -179.81 -28.341500000000067 -179.411 -30.824400000000004 -179.649 -34.553900000000084 -179.98699999999999 -37.689600000000091 179.815 -41.262900000000087 177.797 -41.61310000000006 176.93700000000001 -42.246400000000044 173.99600000000001 -42.796100000000109 171.49000000000001 -43.496900000000075 169.64699999999999 -44.444659948840503 167.99991994447916 -45.956253858465047 166.48897251410338 -47.84524782242223 162.53188924809044 -49.174483190583572 159.57645386162719 -49.219600000000085 156.80100000000002 -49.338500000000103 156.148 -49.411900000000088 155.417 -49.423900000000124 154.99900000000002 -50.306100000000058 150.08799999999999 -50.731500000000089 148.13699999999997 </gml:posList>
                                </gml:LineString>
                            </gml:baseCurve>
                        </gml:OrientableCurve>
                    </gpml:value>
                    <gml:description></gml:description>
                    <gpml:valueType xmlns:gml="http://www.opengis.net/gml">gml:OrientableCurve</gpml:valueType>
                </gpml:ConstantValue>
            </gpml:centerLineOf>
        </gpml:InferredPaleoBoundary>
    </gml:featureMember>
    <gml:featureMember>
        <gpml:InferredPaleoBoundary>
            <gpml:identity>GPlates-3ee3ec4d-5b34-4a59-bafa-58d64ea4562a</gpml:identity>
            <gpml:revision>GPlates-7be68313-a7c1-4637-a0a3-d64923ac8f03</gpml:revision>
            <gml:name>SthSolSS</gml:name>
            <gml:validTime>
                <gml:TimePeriod>
                    <gml:begin>
                        <gml:TimeInstant>
                            <gml:timePosition>15.1</gml:timePosition>
                        </gml:TimeInstant>
                    </gml:begin>
                    <gml:end>
                        <gml:TimeInstant>
                            <gml:timePosition>5.0999999999999996</gml:timePosition>
                        </gml:TimeInstant>
                    </gml:end>
                </gml:TimePeriod>
            </gml:validTime>
            <gpml:reconstructionPlateId>
                <gpml:ConstantValue>
                    <gpml:value>698</gpml:value>
                    <gml:description></gml:description>
                    <gpml:valueType xmlns:gpml="http://www.gplates.org/gplates">gpml:plateId</gpml:valueType>
                </gpml:ConstantValue>
            </gpml:reconstructionPlateId>
            <gpml:centerLineOf>
                <gpml:ConstantValue>
                    <gpml:value>
                        <gml:OrientableCurve>
                            <gml:baseCurve>
                                <gml:LineString>
                                    <gml:posList gml:dimension="2">-11.322200000000013 155.327 -10.787200000000016 155.72900000000001 -10.4138 156.39699999999999 -10.255100000000001 157.285 -10.226700000000005 158.285 -10.127700000000001 159.822 -9.9107999999999983 161.48699999999999 -9.2407000000000004 163.233 -8.9992000000000001 163.94200000000001 -8.9122000000000003 165.99700000000001 -8.7719000000000005 167.35400000000001 -8.8338999999999999 168.29599999999999 -8.6559000000000008 169.547 -8.2563999999999993 171.304 -8.0616000000000003 172.30699999999999 -7.8179999999999987 173.30099999999999 -7.4423000000000012 174.52199999999999 -7.0937999999999999 175.55099999999999 -6.9779999999999998 176.321 -6.7736000000000001 177.03 -6.6162999999999981 177.74600000000001 </gml:posList>
                                </gml:LineString>
                            </gml:baseCurve>
                        </gml:OrientableCurve>
                    </gpml:value>
                    <gml:description></gml:description>
                    <gpml:valueType xmlns:gml="http://www.opengis.net/gml">gml:OrientableCurve</gpml:valueType>
                </gpml:ConstantValue>
            </gpml:centerLineOf>
        </gpml:InferredPaleoBoundary>
    </gml:featureMember>
    <gml:featureMember>
        <gpml:InferredPaleoBoundary>
            <gpml:identity>GPlates-56c3afd7-314e-47d8-8214-04507ae8fee6</gpml:identity>
            <gpml:revision>GPlates-0e7af622-9394-401c-8757-cba0729f6b6e</gpml:revision>
            <gml:name>Syn N E Bndy Caroline</gml:name>
            <gml:validTime>
                <gml:TimePeriod>
                    <gml:begin>
                        <gml:TimeInstant>
                            <gml:timePosition>36</gml:timePosition>
                        </gml:TimeInstant>
                    </gml:begin>
                    <gml:end>
                        <gml:TimeInstant>
                            <gml:timePosition>25.100000000000001</gml:timePosition>
                        </gml:TimeInstant>
                    </gml:end>
                </gml:TimePeriod>
            </gml:validTime>
            <gpml:reconstructionPlateId>
                <gpml:ConstantValue>
                    <gpml:value>653</gpml:value>
                    <gml:description></gml:description>
                    <gpml:valueType xmlns:gpml="http://www.gplates.org/gplates">gpml:plateId</gpml:valueType>
                </gpml:ConstantValue>
            </gpml:reconstructionPlateId>
            <gpml:centerLineOf>
                <gpml:ConstantValue>
                    <gpml:value>
                        <gml:OrientableCurve>
                            <gml:baseCurve>
                                <gml:LineString>
                                    <gml:posList gml:dimension="2">9.0649999999999977 146.65799999999999 8.3962999999999983 146.97800000000001 7.0022999999999938 147.47200000000001 5.5072000000000001 148.125 4.5476000000000179 148.33199999999999 2.1766999999999999 147.364 -1.2886 146.32599999999999 -5.0903999999999971 144.636 -5.2643000000000004 144.58000000000001 </gml:posList>
                                </gml:LineString>
                            </gml:baseCurve>
                        </gml:OrientableCurve>
                    </gpml:value>
                    <gml:description></gml:description>
                    <gpml:valueType xmlns:gml="http://www.opengis.net/gml">gml:OrientableCurve</gpml:valueType>
                </gpml:ConstantValue>
            </gpml:centerLineOf>
        </gpml:InferredPaleoBoundary>
    </gml:featureMember>
    <gml:featureMember>
        <gpml:MidOceanRidge>
            <gpml:identity>GPlates-6086f9e3-8e98-4f25-9884-d0c99f5a7e1f</gpml:identity>
            <gpml:revision>GPlates-3e9ec88a-5a01-4655-84dc-f018a166cc7e</gpml:revision>
            <gml:name>TasmanSeaRidge DiCaprio</gml:name>
            <gml:validTime>
                <gml:TimePeriod>
                    <gml:begin>
                        <gml:TimeInstant>
                            <gml:timePosition>63.100000000000001</gml:timePosition>
                        </gml:TimeInstant>
                    </gml:begin>
                    <gml:end>
                        <gml:TimeInstant>
                            <gml:timePosition>57.899999999999999</gml:timePosition>
                        </gml:TimeInstant>
                    </gml:end>
                </gml:TimePeriod>
            </gml:validTime>
            <gpml:reconstructionPlateId>
                <gpml:ConstantValue>
                    <gpml:value>143</gpml:value>
                    <gml:description></gml:description>
                    <gpml:valueType xmlns:gpml="http://www.gplates.org/gplates">gpml:plateId</gpml:valueType>
                </gpml:ConstantValue>
            </gpml:reconstructionPlateId>
            <gpml:geometryImportTime>
                <gml:TimeInstant>
                    <gml:timePosition gml:frame="http://gplates.org/TRS/flat">63.100000000000001</gml:timePosition>
                </gml:TimeInstant>
            </gpml:geometryImportTime>
            <gpml:reconstructionMethod>HalfStageRotationVersion3</gpml:reconstructionMethod>
            <gpml:leftPlate>801</gpml:leftPlate>
            <gpml:rightPlate>833</gpml:rightPlate>
            <gpml:centerLineOf>
                <gpml:ConstantValue>
                    <gpml:value>
                        <gml:OrientableCurve gml:orientation="+">
                            <gml:baseCurve>
                                <gml:LineString>
                                    <gml:posList gml:dimension="2">-25.751325485880631 153.76639482322076 -26.566354025856469 154.32870946669954 -27.958495910982631 155.04885112265237 -28.072246307339501 154.87952525958113 -28.312804432550202 155.02866188592722 -28.692397888699141 154.44323295326518 -28.996919297750772 154.59675482244197 -29.226896678235207 154.25692951248217 -29.758981612745295 154.55213682624881 -30.07040549094398 154.05519400722179 -30.765060200904045 154.47972704959804 -31.050536954890447 154.07060993712457 -31.501245440290941 154.32931850043269 -31.535697016194824 154.26306421180959 -31.97181945051695 154.45436528189515 -32.370679263329727 153.67226950356655 -32.748944278593484 153.89268286446293 -33.153789262491536 153.17648920665829 -33.740733315630834 153.50231138825563 -33.913974766873658 153.07642063886905 -34.21769307356756 153.25336615521948 -34.513268217987928 152.55243344424173 -34.837033109029811 152.73512991805518 -35.03563074495279 152.27141023447763 -36.462274034513165 153.05757915930292 -37.835664308004453 153.93661913872572 -38.14357421387588 153.22889476383239 -41.063317251638857 154.81908933035268 -40.995397545715051 154.97431687835712 -42.521033511492021 156.05126311829733 -42.851208395908621 155.09517441132135 -44.016452795224104 155.91419437071309 -44.316175481079746 155.10185967634271 -44.51270123209656 155.18818151295721 -44.951266190597188 153.69610803289456 -45.258689385325162 153.88659405009136 -45.307812011196653 153.71882782515715 -47.806449711864254 155.17412950145362 -47.884390998347889 154.88070601082549 -48.668826054168115 155.31000690927655 -50.369069958342749 155.90181625130842 -51.762949272496016 156.58417167297173 </gml:posList>
                                </gml:LineString>
                            </gml:baseCurve>
                        </gml:OrientableCurve>
                    </gpml:value>
                    <gml:description></gml:description>
                    <gpml:valueType xmlns:gml="http://www.opengis.net/gml">gml:OrientableCurve</gpml:valueType>
                </gpml:ConstantValue>
            </gpml:centerLineOf>
        </gpml:MidOceanRidge>
    </gml:featureMember>
    <gml:featureMember>
        <gpml:InferredPaleoBoundary>
            <gpml:identity>GPlates-88b33081-49b7-4d5a-a42f-b29f00e36851</gpml:identity>
            <gpml:revision>GPlates-a9049062-a077-4e65-838d-182f203ecbe7</gpml:revision>
            <gml:name>TKR Loyalty</gml:name>
            <gml:validTime>
                <gml:TimePeriod>
                    <gml:begin>
                        <gml:TimeInstant>
                            <gml:timePosition>25.100000000000001</gml:timePosition>
                        </gml:TimeInstant>
                    </gml:begin>
                    <gml:end>
                        <gml:TimeInstant>
                            <gml:timePosition>17.100000000000001</gml:timePosition>
                        </gml:TimeInstant>
                    </gml:end>
                </gml:TimePeriod>
            </gml:validTime>
            <gpml:reconstructionPlateId>
                <gpml:ConstantValue>
                    <gpml:value>842</gpml:value>
                    <gml:description></gml:description>
                    <gpml:valueType xmlns:gpml="http://www.gplates.org/gplates">gpml:plateId</gpml:valueType>
                </gpml:ConstantValue>
            </gpml:reconstructionPlateId>
            <gpml:centerLineOf>
                <gpml:ConstantValue>
                    <gpml:value>
                        <gml:OrientableCurve>
                            <gml:baseCurve>
                                <gml:LineString>
                                    <gml:posList gml:dimension="2">-21.972300000000001 168.21700000000001 -22.3538 168.261 -22.694899999999993 168.28700000000001 -23.308200000000003 168.334 -24.213100000000001 168.28299999999999 -24.864600000000003 168.34700000000001 -25.846900000000002 168.33000000000001 -26.313800000000004 168.25800000000001 -27.043600000000001 168.09800000000001 -27.9556 168.33199999999999 -28.966600000000003 168.483 -30.112400000000001 168.64599999999999 -31.135900000000007 168.56300000000002 -31.5624 168.46600000000001 -32.148000000000003 168.44300000000001 -32.558599999999998 168.39099999999999 -32.969199999999987 168.33799999999999 -33.4694 168.298 -33.995600000000003 168.30000000000001 -34.353000000000009 168.017 -35.242699999999999 168.10300000000001 </gml:posList>
                                </gml:LineString>
                            </gml:baseCurve>
                        </gml:OrientableCurve>
                    </gpml:value>
                    <gml:description></gml:description>
                    <gpml:valueType xmlns:gml="http://www.opengis.net/gml">gml:OrientableCurve</gpml:valueType>
                </gpml:ConstantValue>
            </gpml:centerLineOf>
        </gpml:InferredPaleoBoundary>
    </gml:featureMember>
    <gml:featureMember>
        <gpml:InferredPaleoBoundary>
            <gpml:identity>GPlates-40737678-2d78-44d4-ae77-0a7f60141273</gpml:identity>
            <gpml:revision>GPlates-496ec26f-b1f9-4053-8696-8f7d95936048</gpml:revision>
            <gml:name>Tonga-Extension-synthetic-mg</gml:name>
            <gml:validTime>
                <gml:TimePeriod>
                    <gml:begin>
                        <gml:TimeInstant>
                            <gml:timePosition>10</gml:timePosition>
                        </gml:TimeInstant>
                    </gml:begin>
                    <gml:end>
                        <gml:TimeInstant>
                            <gml:timePosition>5.0999999999999996</gml:timePosition>
                        </gml:TimeInstant>
                    </gml:end>
                </gml:TimePeriod>
            </gml:validTime>
            <gpml:reconstructionPlateId>
                <gpml:ConstantValue>
                    <gpml:value>821</gpml:value>
                    <gml:description></gml:description>
                    <gpml:valueType xmlns:gpml="http://www.gplates.org/gplates">gpml:plateId</gpml:valueType>
                </gpml:ConstantValue>
            </gpml:reconstructionPlateId>
            <gpml:centerLineOf>
                <gpml:ConstantValue>
                    <gpml:value>
                        <gml:OrientableCurve>
                            <gml:baseCurve>
                                <gml:LineString>
                                    <gml:posList gml:dimension="2">-9.6949321041694692 174.62900206055184 -9.7213900000000706 174.726 -10.512400000000076 177.81299999999999 -11.836900000000091 -177.88499999999999 </gml:posList>
                                </gml:LineString>
                            </gml:baseCurve>
                        </gml:OrientableCurve>
                    </gpml:value>
                    <gml:description></gml:description>
                    <gpml:valueType xmlns:gml="http://www.opengis.net/gml">gml:OrientableCurve</gpml:valueType>
                </gpml:ConstantValue>
            </gpml:centerLineOf>
        </gpml:InferredPaleoBoundary>
    </gml:featureMember>
    <gml:featureMember>
        <gpml:InferredPaleoBoundary>
            <gpml:identity>GPlates-0151fd72-96f7-468b-881a-159465eebc3b</gpml:identity>
            <gpml:revision>GPlates-616aabbe-9c05-4340-b0d7-cae0cffbbccb</gpml:revision>
            <gml:name>VMFZ</gml:name>
            <gml:validTime>
                <gml:TimePeriod>
                    <gml:begin>
                        <gml:TimeInstant>
                            <gml:timePosition>52.100000000000001</gml:timePosition>
                        </gml:TimeInstant>
                    </gml:begin>
                    <gml:end>
                        <gml:TimeInstant>
                            <gml:timePosition>46</gml:timePosition>
                        </gml:TimeInstant>
                    </gml:end>
                </gml:TimePeriod>
            </gml:validTime>
            <gpml:reconstructionPlateId>
                <gpml:ConstantValue>
                    <gpml:value>835</gpml:value>
                    <gml:description></gml:description>
                    <gpml:valueType xmlns:gpml="http://www.gplates.org/gplates">gpml:plateId</gpml:valueType>
                </gpml:ConstantValue>
            </gpml:reconstructionPlateId>
            <gpml:centerLineOf>
                <gpml:ConstantValue>
                    <gpml:value>
                        <gml:OrientableCurve>
                            <gml:baseCurve>
                                <gml:LineString>
                                    <gml:posList gml:dimension="2">-31.390599999999999 167.14099999999999 -31.982299999999999 168.75200000000001 -32.667200000000001 170.82300000000001 -33.207500000000003 172.45400000000001 -33.695099999999996 174.93299999999999 -34.350900000000003 177.636 -34.619899999999994 179.572 -34.979300000000002 -176.49100000000001 </gml:posList>
                                </gml:LineString>
                            </gml:baseCurve>
                        </gml:OrientableCurve>
                    </gpml:value>
                    <gml:description></gml:description>
                    <gpml:valueType xmlns:gml="http://www.opengis.net/gml">gml:OrientableCurve</gpml:valueType>
                </gpml:ConstantValue>
            </gpml:centerLineOf>
        </gpml:InferredPaleoBoundary>
    </gml:featureMember>
    <gml:featureMember>
        <gpml:InferredPaleoBoundary>
            <gpml:identity>GPlates-de71a92c-151d-4c5e-bc02-3700a1026c1a</gpml:identity>
            <gpml:revision>GPlates-2371b9c8-4b9c-494c-8683-e02638e256a5</gpml:revision>
            <gml:name>VMFZ</gml:name>
            <gml:validTime>
                <gml:TimePeriod>
                    <gml:begin>
                        <gml:TimeInstant>
                            <gml:timePosition>52.100000000000001</gml:timePosition>
                        </gml:TimeInstant>
                    </gml:begin>
                    <gml:end>
                        <gml:TimeInstant>
                            <gml:timePosition>46</gml:timePosition>
                        </gml:TimeInstant>
                    </gml:end>
                </gml:TimePeriod>
            </gml:validTime>
            <gpml:reconstructionPlateId>
                <gpml:ConstantValue>
                    <gpml:value>835</gpml:value>
                    <gml:description></gml:description>
                    <gpml:valueType xmlns:gpml="http://www.gplates.org/gplates">gpml:plateId</gpml:valueType>
                </gpml:ConstantValue>
            </gpml:reconstructionPlateId>
            <gpml:centerLineOf>
                <gpml:ConstantValue>
                    <gpml:value>
                        <gml:OrientableCurve>
                            <gml:baseCurve>
                                <gml:LineString>
                                    <gml:posList gml:dimension="2">-31.390599999999999 167.14099999999999 -31.982299999999999 168.75200000000001 -32.667200000000001 170.82300000000001 -33.207500000000003 172.45400000000001 -33.695099999999996 174.93299999999999 -34.350900000000003 177.636 -34.619899999999994 179.572 -34.979300000000002 -176.49100000000001 </gml:posList>
                                </gml:LineString>
                            </gml:baseCurve>
                        </gml:OrientableCurve>
                    </gpml:value>
                    <gml:description></gml:description>
                    <gpml:valueType xmlns:gml="http://www.opengis.net/gml">gml:OrientableCurve</gpml:valueType>
                </gpml:ConstantValue>
            </gpml:centerLineOf>
        </gpml:InferredPaleoBoundary>
    </gml:featureMember>
    <gml:featureMember>
        <gpml:InferredPaleoBoundary>
            <gpml:identity>GPlates-dc44b615-af51-423d-b540-8e6054aa679f</gpml:identity>
            <gpml:revision>GPlates-403a7fd4-937b-4a56-b7ed-612d5e3e4a3d</gpml:revision>
            <gml:name>West Caroline</gml:name>
            <gml:validTime>
                <gml:TimePeriod>
                    <gml:begin>
                        <gml:TimeInstant>
                            <gml:timePosition>34.100000000000001</gml:timePosition>
                        </gml:TimeInstant>
                    </gml:begin>
                    <gml:end>
                        <gml:TimeInstant>
                            <gml:timePosition>10.9</gml:timePosition>
                        </gml:TimeInstant>
                    </gml:end>
                </gml:TimePeriod>
            </gml:validTime>
            <gpml:reconstructionPlateId>
                <gpml:ConstantValue>
                    <gpml:value>679</gpml:value>
                    <gml:description></gml:description>
                    <gpml:valueType xmlns:gpml="http://www.gplates.org/gplates">gpml:plateId</gpml:valueType>
                </gpml:ConstantValue>
            </gpml:reconstructionPlateId>
            <gpml:centerLineOf>
                <gpml:ConstantValue>
                    <gpml:value>
                        <gml:OrientableCurve>
                            <gml:baseCurve>
                                <gml:LineString>
                                    <gml:posList gml:dimension="2">11.246799999999544 135.983 9.6930199999996258 136.309 8.5972299999996409 136.113 7.4104099999996906 135.81399999999999 6.3474699999997419 134.88599999999997 5.2757170344026969 134.13504018905036 4.1333699999998244 133.04499999999999 1.9306781154857915 131.74963386610335 -0.057151343677976023 131.12176838745245 -1.5726364414511524 129.69555893923413 -4.7258734288452322 127.32788755787543 </gml:posList>
                                </gml:LineString>
                            </gml:baseCurve>
                        </gml:OrientableCurve>
                    </gpml:value>
                    <gml:description></gml:description>
                    <gpml:valueType xmlns:gml="http://www.opengis.net/gml">gml:OrientableCurve</gpml:valueType>
                </gpml:ConstantValue>
            </gpml:centerLineOf>
        </gpml:InferredPaleoBoundary>
    </gml:featureMember>
    <gml:featureMember>
        <gpml:InferredPaleoBoundary>
            <gpml:identity>GPlates-1d8ff548-158c-4e0d-9050-4826b31986ff</gpml:identity>
            <gpml:revision>GPlates-3e378abd-1bce-4fbf-804c-0e1e02edae07</gpml:revision>
            <gml:name>LauColville LT</gml:name>
            <gml:validTime>
                <gml:TimePeriod>
                    <gml:begin>
                        <gml:TimeInstant>
                            <gml:timePosition>15</gml:timePosition>
                        </gml:TimeInstant>
                    </gml:begin>
                    <gml:end>
                        <gml:TimeInstant>
                            <gml:timePosition>http://gplates.org/times/distantFuture</gml:timePosition>
                        </gml:TimeInstant>
                    </gml:end>
                </gml:TimePeriod>
            </gml:validTime>
            <gpml:reconstructionPlateId>
                <gpml:ConstantValue>
                    <gpml:value>823</gpml:value>
                    <gml:description></gml:description>
                    <gpml:valueType xmlns:gpml="http://www.gplates.org/gplates">gpml:plateId</gpml:valueType>
                </gpml:ConstantValue>
            </gpml:reconstructionPlateId>
            <gpml:centerLineOf>
                <gpml:ConstantValue>
                    <gpml:value>
                        <gml:OrientableCurve>
                            <gml:baseCurve>
                                <gml:LineString>
                                    <gml:posList gml:dimension="2">-4.31785 178.91800000000003 -8.2890499999999996 179.74100000000001 -14.407500000000001 -179.428 -19.278800000000011 -178.03100000000001 -22.459400000000006 -178.274 -30.420600000000015 -179.52600000000001 -36.437499999999993 176.78700000000001 -38.9968 174.24800000000002 </gml:posList>
                                </gml:LineString>
                            </gml:baseCurve>
                        </gml:OrientableCurve>
                    </gpml:value>
                    <gml:description></gml:description>
                    <gpml:valueType xmlns:gml="http://www.opengis.net/gml">gml:OrientableCurve</gpml:valueType>
                </gpml:ConstantValue>
            </gpml:centerLineOf>
        </gpml:InferredPaleoBoundary>
    </gml:featureMember>
    <gml:featureMember>
        <gpml:Transform>
            <gpml:identity>GPlates-a27eb949-1910-4b6f-a637-c20e03dbb570</gpml:identity>
            <gpml:revision>GPlates-3255760c-c99d-4245-af30-23b4f49febdf</gpml:revision>
            <gml:name>Fracture (SS) between India and AFR</gml:name>
            <gml:name>LeftLateral</gml:name>
            <gml:validTime>
                <gml:TimePeriod>
                    <gml:begin>
                        <gml:TimeInstant>
                            <gml:timePosition>90</gml:timePosition>
                        </gml:TimeInstant>
                    </gml:begin>
                    <gml:end>
                        <gml:TimeInstant>
                            <gml:timePosition>87.099999999999994</gml:timePosition>
                        </gml:TimeInstant>
                    </gml:end>
                </gml:TimePeriod>
            </gml:validTime>
            <gpml:reconstructionPlateId>
                <gpml:ConstantValue>
                    <gpml:value>702</gpml:value>
                    <gml:description></gml:description>
                    <gpml:valueType xmlns:gpml="http://www.gplates.org/gplates">gpml:plateId</gpml:valueType>
                </gpml:ConstantValue>
            </gpml:reconstructionPlateId>
            <gpml:conjugatePlateId>701</gpml:conjugatePlateId>
            <gpml:centerLineOf>
                <gpml:ConstantValue>
                    <gpml:value>
                        <gml:OrientableCurve>
                            <gml:baseCurve>
                                <gml:LineString>
                                    <gml:posList gml:dimension="2">11.583699999999968 51.885699999999993 -0.54385499999999665 51.266399999999983 -4.4976199999999951 51.135699999999979 -8.6834099999999914 50.691699999999997 -14.732299999999981 50.875399999999985 -21.294599999999953 49.217599999999997 -27.438399999999941 46.782100000000007 -29.41098801507173 46.292110257062298 -34.410410157235567 42.956631499293628 -38.186599999999913 42.42590000000002 -39.527099999999905 42.275100000000016 -42.309599999999918 42.664600000000007 -43.964799999999876 43.032000000000004 -45.704599999999857 42.919300000000007 </gml:posList>
                                </gml:LineString>
                            </gml:baseCurve>
                        </gml:OrientableCurve>
                    </gpml:value>
                    <gml:description></gml:description>
                    <gpml:valueType xmlns:gml="http://www.opengis.net/gml">gml:OrientableCurve</gpml:valueType>
                </gpml:ConstantValue>
            </gpml:centerLineOf>
        </gpml:Transform>
    </gml:featureMember>
    <gml:featureMember>
        <gpml:Transform>
            <gpml:identity>GPlates-c27eb949-1910-4b6f-a637-c20e03dbb570</gpml:identity>
            <gpml:revision>GPlates-48922e33-fe90-4b06-90c9-1723d44b7829</gpml:revision>
            <gml:name>Fracture (SS) between India and AFR</gml:name>
            <gml:name>LeftLateral</gml:name>
            <gml:validTime>
                <gml:TimePeriod>
                    <gml:begin>
                        <gml:TimeInstant>
                            <gml:timePosition>120</gml:timePosition>
                        </gml:TimeInstant>
                    </gml:begin>
                    <gml:end>
                        <gml:TimeInstant>
                            <gml:timePosition>90.099999999999994</gml:timePosition>
                        </gml:TimeInstant>
                    </gml:end>
                </gml:TimePeriod>
            </gml:validTime>
            <gpml:reconstructionPlateId>
                <gpml:ConstantValue>
                    <gpml:value>702</gpml:value>
                    <gml:description></gml:description>
                    <gpml:valueType xmlns:gpml="http://www.gplates.org/gplates">gpml:plateId</gpml:valueType>
                </gpml:ConstantValue>
            </gpml:reconstructionPlateId>
            <gpml:conjugatePlateId>701</gpml:conjugatePlateId>
            <gpml:centerLineOf>
                <gpml:ConstantValue>
                    <gpml:value>
                        <gml:OrientableCurve>
                            <gml:baseCurve>
                                <gml:LineString>
                                    <gml:posList gml:dimension="2">11.600900000004845 52.01449999999997 3.3327100000013807 51.532499999999985 -0.38761800000015173 51.281999999999996 -3.6320300000015009 51.193700000000007 -9.2264900000038157 50.772999999999968 -15.054000000006365 50.849499999999978 -23.241022746510836 48.430271618751384 -25.816199887194738 48.352694295480383 -27.955943368954802 48.342511849018805 -30.077960405799669 47.81962032326804 -33.603275574951851 46.894970800658413 -37.76257572867457 43.901065871451024 -42.309600000021547 42.664599999999979 -43.964800000022827 43.031999999999968 -45.704600000024278 42.919300000000007 </gml:posList>
                                </gml:LineString>
                            </gml:baseCurve>
                        </gml:OrientableCurve>
                    </gpml:value>
                    <gml:description></gml:description>
                    <gpml:valueType xmlns:gml="http://www.opengis.net/gml">gml:OrientableCurve</gpml:valueType>
                </gpml:ConstantValue>
            </gpml:centerLineOf>
        </gpml:Transform>
    </gml:featureMember>
    <gml:featureMember>
        <gpml:MidOceanRidge>
            <gpml:identity>GPlates-35e6f7b1-ac5f-435a-a54e-63efe2142f7d</gpml:identity>
            <gpml:revision>GPlates-bebebc11-5d1b-42a4-9048-7ba8134201d7</gpml:revision>
            <gml:name>Ridge f iso A18 on AUS at 40.1Ma</gml:name>
            <gml:validTime>
                <gml:TimePeriod>
                    <gml:begin>
                        <gml:TimeInstant>
                            <gml:timePosition gml:frame="http://gplates.org/TRS/flat">40.100000000000001</gml:timePosition>
                        </gml:TimeInstant>
                    </gml:begin>
                    <gml:end>
                        <gml:TimeInstant>
                            <gml:timePosition gml:frame="http://gplates.org/TRS/flat">33.200000000000003</gml:timePosition>
                        </gml:TimeInstant>
                    </gml:end>
                </gml:TimePeriod>
            </gml:validTime>
            <gpml:geometryImportTime>
                <gml:TimeInstant>
                    <gml:timePosition gml:frame="http://gplates.org/TRS/flat">40.100000000000001</gml:timePosition>
                </gml:TimeInstant>
            </gpml:geometryImportTime>
            <gpml:reconstructionMethod>HalfStageRotationVersion3</gpml:reconstructionMethod>
            <gpml:leftPlate>511</gpml:leftPlate>
            <gpml:rightPlate>802</gpml:rightPlate>
            <gpml:centerLineOf>
                <gpml:ConstantValue>
                    <gpml:value>
                        <gml:OrientableCurve gml:orientation="+">
                            <gml:baseCurve>
                                <gml:LineString>
                                    <gml:posList gml:dimension="2">-1.3049138277956438 74.643851160287895 -9.4453661121814587 72.953639826843073 -10.484436328472254 72.720929566993092 -11.098410336684399 72.526436784389034 -11.249887378850959 73.149854114067708 -13.964344986556403 72.661520771955011 -14.089983611511604 73.005528809892908 -15.381968171935789 73.143099163181844 -15.890241344729686 74.136722092422644 -16.556050886145524 75.748997851116428 -16.881318186465833 76.63588733682478 -17.899634956793964 76.303120234212614 -19.121439574021807 77.9531221345718 -19.405852549633117 77.769809709286449 -20.629150143532872 80.156390669401389 -20.37733774430798 80.323437410014463 -20.750766141237541 81.140209433634325 -21.267837820588866 80.918016495179003 -21.982426636671153 81.851039690023839 -22.647176435979134 81.597138786974625 -23.621248318718525 82.867514550188858 -23.969040721536903 82.720819946390506 -25.029104896805674 84.255400102260381 -25.677990465265644 84.025920798138486 -26.242371947204447 86.009091220461613 -27.066296165503626 85.817193136113033 -27.382683327391277 86.838228975721535 -28.504953182070363 86.460141257990031 -32.410994710086271 85.144071076046174 </gml:posList>
                                </gml:LineString>
                            </gml:baseCurve>
                        </gml:OrientableCurve>
                    </gpml:value>
                    <gml:description></gml:description>
                    <gpml:valueType xmlns:gml="http://www.opengis.net/gml">gml:OrientableCurve</gpml:valueType>
                </gpml:ConstantValue>
            </gpml:centerLineOf>
        </gpml:MidOceanRidge>
    </gml:featureMember>
    <gml:featureMember>
        <gpml:MidOceanRidge>
            <gpml:identity>GPlates-71804fac-69f4-41bd-aabb-0fec8b6dfe96</gpml:identity>
            <gpml:revision>GPlates-c34aed20-c28e-4a4f-bacc-09abb60ae648</gpml:revision>
            <gml:name>Ridge f iso A6 on AUS at 20.1Ma</gml:name>
            <gml:validTime>
                <gml:TimePeriod>
                    <gml:begin>
                        <gml:TimeInstant>
                            <gml:timePosition gml:frame="http://gplates.org/TRS/flat">20.100000000000001</gml:timePosition>
                        </gml:TimeInstant>
                    </gml:begin>
                    <gml:end>
                        <gml:TimeInstant>
                            <gml:timePosition gml:frame="http://gplates.org/TRS/flat">11</gml:timePosition>
                        </gml:TimeInstant>
                    </gml:end>
                </gml:TimePeriod>
            </gml:validTime>
            <gpml:geometryImportTime>
                <gml:TimeInstant>
                    <gml:timePosition gml:frame="http://gplates.org/TRS/flat">20.100000000000001</gml:timePosition>
                </gml:TimeInstant>
            </gpml:geometryImportTime>
            <gpml:reconstructionMethod>HalfStageRotationVersion3</gpml:reconstructionMethod>
            <gpml:leftPlate>801</gpml:leftPlate>
            <gpml:rightPlate>802</gpml:rightPlate>
            <gpml:centerLineOf>
                <gpml:ConstantValue>
                    <gpml:value>
                        <gml:OrientableCurve gml:orientation="+">
                            <gml:baseCurve>
                                <gml:LineString>
                                    <gml:posList gml:dimension="2">-20.108495457078227 70.960679578628628 -22.011036880334153 73.634457594220237 -23.017590777672652 75.045962734404966 -23.421346542068346 74.75620220605947 -24.094727644675416 75.794994132452572 -23.808937911825044 76.132400068258747 -25.018986287862923 77.948446511129404 -25.270372297999195 77.797359116152634 -25.885658177538986 78.827843165744014 -26.827315850668576 78.193035293108423 -27.943231302143182 79.883014580229769 -28.409070597597676 79.588331018873674 -29.001762626291384 80.480895139529167 -29.57563487066362 81.363707794071985 -30.29045330261517 80.863790156943793 -31.246251299598939 82.316598680291904 -31.406383565211922 82.204368742675911 -32.056144293670556 83.229398539488173 -33.089342395715086 82.426810109810773 -33.546689608310871 83.075378344975206 -35.304942243713342 81.707762290981378 -37.179625993044979 84.89332655186692 -36.399393407725917 85.551544351574947 -37.716725419467082 88.251479548257066 -36.261255210040865 89.308122688472935 -37.462394166058935 92.152432321358447 -36.93002874878222 92.542118813557082 -38.428401453388787 96.078353047330424 -40.104900988058091 100.59940130008827 -41.226743902484195 99.971807200020891 -42.370169357341375 103.43820084880579 -41.918384956461836 103.6572867379727 -43.431261590664533 109.58993235884238 -42.762573419180299 109.88154718748439 -43.227146420634718 112.79917844035886 -43.627218760973271 114.98943669607206 -43.936662571319189 114.90691580804973 -44.232977360740371 116.67481266584616 -43.650197636209022 116.86694201916978 -43.956244976539772 118.43401675617582 -43.40286540498235 118.58746264225113 -43.633191434953041 120.80565554710191 -43.353179661030104 120.90629170848234 -43.600113439784081 122.24537431053652 -43.208242198334354 122.30200904164995 -43.404688262005578 124.8221920166208 -43.163236609549891 124.84153201751623 -43.21453077701257 126.43624621318637 -43.38517741116727 126.50538793718927 -43.370610798829922 127.34217955903793 -43.095093625619718 127.37050650998536 -43.122978618842282 128.05404859143479 -43.709175829917108 128.00395984937225 -43.907550082449376 129.57267264737217 -44.168029187911877 130.95670942462081 -44.29252881517084 134.29858038609396 -44.38153054310483 139.13488496760127 -44.406205612680907 139.31598037154728 -46.558323760945434 139.4105622085259 -46.578658015481089 140.38508373937304 -48.022726587937377 140.58259152843937 -47.914096207174026 142.81343022114268 -48.82366232753774 143.00340327586525 -48.692968164307253 145.30374209715507 -51.887922519376552 146.35158726434142 -51.841191587364648 147.10705015582627 -54.821494522637892 148.36819545411007 -54.622814761603813 151.16957834460206 -57.416956359204548 152.43355693916945 -57.303590556316756 153.93432939330185 -56.466073566259908 156.62355326790757 -56.712564402431667 157.01164670748017 -55.561396913208704 160.69320407199942 -54.764171371451845 162.97387605321558 </gml:posList>
                                </gml:LineString>
                            </gml:baseCurve>
                        </gml:OrientableCurve>
                    </gpml:value>
                    <gml:description></gml:description>
                    <gpml:valueType xmlns:gml="http://www.opengis.net/gml">gml:OrientableCurve</gpml:valueType>
                </gpml:ConstantValue>
            </gpml:centerLineOf>
        </gpml:MidOceanRidge>
    </gml:featureMember>
    <gml:featureMember>
        <gpml:MidOceanRidge>
            <gpml:identity>GPlates-0241a489-3b87-4dc8-90d9-9045a9d3204b</gpml:identity>
            <gpml:revision>GPlates-383f48f5-db48-40e9-91a1-6d4f2e0b0358</gpml:revision>
            <gml:name>Ridge f iso CIB at 47.9Ma</gml:name>
            <gml:validTime>
                <gml:TimePeriod>
                    <gml:begin>
                        <gml:TimeInstant>
                            <gml:timePosition>60</gml:timePosition>
                        </gml:TimeInstant>
                    </gml:begin>
                    <gml:end>
                        <gml:TimeInstant>
                            <gml:timePosition>40.100000000000001</gml:timePosition>
                        </gml:TimeInstant>
                    </gml:end>
                </gml:TimePeriod>
            </gml:validTime>
            <gpml:geometryImportTime>
                <gml:TimeInstant>
                    <gml:timePosition gml:frame="http://gplates.org/TRS/flat">60</gml:timePosition>
                </gml:TimeInstant>
            </gpml:geometryImportTime>
            <gpml:reconstructionMethod>HalfStageRotationVersion3</gpml:reconstructionMethod>
            <gpml:leftPlate>701</gpml:leftPlate>
            <gpml:rightPlate>511</gpml:rightPlate>
            <gpml:centerLineOf>
                <gpml:ConstantValue>
                    <gpml:value>
                        <gml:OrientableCurve gml:orientation="+">
                            <gml:baseCurve>
                                <gml:LineString>
                                    <gml:posList gml:dimension="2">-33.424137969053383 56.343817664014843 -32.592452651151525 56.824171274524581 -32.388359991816287 56.531903958559624 -32.002656190794042 55.971701268577533 -31.168949650877661 56.220587445457653 -30.350751991880404 55.570536802269316 -28.355589983192537 52.78715762114328 -27.41129250565761 53.652543775872701 -26.374997025886735 52.554680864525295 -21.022759289204732 57.180665608663233 -20.437870926172749 57.599659124862313 -19.467523657991716 58.262762385086852 </gml:posList>
                                </gml:LineString>
                            </gml:baseCurve>
                        </gml:OrientableCurve>
                    </gpml:value>
                    <gml:description></gml:description>
                    <gpml:valueType xmlns:gml="http://www.opengis.net/gml">gml:OrientableCurve</gpml:valueType>
                </gpml:ConstantValue>
            </gpml:centerLineOf>
        </gpml:MidOceanRidge>
    </gml:featureMember>
    <gml:featureMember>
        <gpml:MidOceanRidge>
            <gpml:identity>GPlates-f52d089b-30cb-48c8-a9cb-b8f34d294134</gpml:identity>
            <gpml:revision>GPlates-01eeae95-6e09-43ce-8a73-11cccbbea5c7</gpml:revision>
            <gml:name>Ridge f iso on ANT at 55.9Ma</gml:name>
            <gml:validTime>
                <gml:TimePeriod>
                    <gml:begin>
                        <gml:TimeInstant>
                            <gml:timePosition gml:frame="http://gplates.org/TRS/flat">55.899999999999999</gml:timePosition>
                        </gml:TimeInstant>
                    </gml:begin>
                    <gml:end>
                        <gml:TimeInstant>
                            <gml:timePosition gml:frame="http://gplates.org/TRS/flat">48</gml:timePosition>
                        </gml:TimeInstant>
                    </gml:end>
                </gml:TimePeriod>
            </gml:validTime>
            <gpml:geometryImportTime>
                <gml:TimeInstant>
                    <gml:timePosition gml:frame="http://gplates.org/TRS/flat">55.899999999999999</gml:timePosition>
                </gml:TimeInstant>
            </gpml:geometryImportTime>
            <gpml:reconstructionMethod>HalfStageRotationVersion3</gpml:reconstructionMethod>
            <gpml:leftPlate>511</gpml:leftPlate>
            <gpml:rightPlate>802</gpml:rightPlate>
            <gpml:centerLineOf>
                <gpml:ConstantValue>
                    <gpml:value>
                        <gml:OrientableCurve gml:orientation="+">
                            <gml:baseCurve>
                                <gml:LineString>
                                    <gml:posList gml:dimension="2">-10.81641119893143 72.953132136745126 -12.01386507467212 80.538791325966557 -13.855369628608617 80.435634227793088 -14.279870228610186 85.748466581756475 -16.051863146272535 85.753630090492976 -15.682257589687186 93.875695367852146 </gml:posList>
                                </gml:LineString>
                            </gml:baseCurve>
                        </gml:OrientableCurve>
                    </gpml:value>
                    <gml:description></gml:description>
                    <gpml:valueType xmlns:gml="http://www.opengis.net/gml">gml:OrientableCurve</gpml:valueType>
                </gpml:ConstantValue>
            </gpml:centerLineOf>
        </gpml:MidOceanRidge>
    </gml:featureMember>
    <gml:featureMember>
        <gpml:MidOceanRidge>
            <gpml:identity>GPlates-8fef1ce3-d6d0-403e-a240-0342375d2efb</gpml:identity>
            <gpml:revision>GPlates-55bcb26d-e62b-4442-8922-df55dfeffc4b</gpml:revision>
            <gml:name>Ridge f iso on ANT at 67.7Ma</gml:name>
            <gml:validTime>
                <gml:TimePeriod>
                    <gml:begin>
                        <gml:TimeInstant>
                            <gml:timePosition gml:frame="http://gplates.org/TRS/flat">67.700000000000003</gml:timePosition>
                        </gml:TimeInstant>
                    </gml:begin>
                    <gml:end>
                        <gml:TimeInstant>
                            <gml:timePosition gml:frame="http://gplates.org/TRS/flat">56</gml:timePosition>
                        </gml:TimeInstant>
                    </gml:end>
                </gml:TimePeriod>
            </gml:validTime>
            <gpml:geometryImportTime>
                <gml:TimeInstant>
                    <gml:timePosition gml:frame="http://gplates.org/TRS/flat">67.700000000000003</gml:timePosition>
                </gml:TimeInstant>
            </gpml:geometryImportTime>
            <gpml:reconstructionMethod>HalfStageRotationVersion3</gpml:reconstructionMethod>
            <gpml:leftPlate>802</gpml:leftPlate>
            <gpml:rightPlate>511</gpml:rightPlate>
            <gpml:centerLineOf>
                <gpml:ConstantValue>
                    <gpml:value>
                        <gml:OrientableCurve gml:orientation="+">
                            <gml:baseCurve>
                                <gml:LineString>
                                    <gml:posList gml:dimension="2">-42.016228431873351 45.419996585866777 -42.733765696568192 50.035048240712229 -43.583378370269585 51.228830559220256 -44.098837761186665 50.282832662653192 -46.205903666233951 54.038637483699162 -46.966061574542756 53.457077189515879 -47.880044550814553 55.029837611377971 -48.967625291487039 53.969731367006545 -49.966726862400364 55.910030301387792 -50.61952803350389 55.29370868965372 -51.113075721048354 54.892989495072221 -53.190395575239201 59.115761093408558 -48.334551875979585 63.660998355882199 -51.256283486410908 72.354787428446258 </gml:posList>
                                </gml:LineString>
                            </gml:baseCurve>
                        </gml:OrientableCurve>
                    </gpml:value>
                    <gml:description></gml:description>
                    <gpml:valueType xmlns:gml="http://www.opengis.net/gml">gml:OrientableCurve</gpml:valueType>
                </gpml:ConstantValue>
            </gpml:centerLineOf>
        </gpml:MidOceanRidge>
    </gml:featureMember>
    <gml:featureMember>
        <gpml:MidOceanRidge>
            <gpml:identity>GPlates-57f382bb-4a41-4471-a789-9fe4b1448420</gpml:identity>
            <gpml:revision>GPlates-4d873e79-2b1f-4ad6-9521-4e7424ffdbfc</gpml:revision>
            <gml:name>Ridge f iso on  at 4.8Ma</gml:name>
            <gml:validTime>
                <gml:TimePeriod>
                    <gml:begin>
                        <gml:TimeInstant>
                            <gml:timePosition>5</gml:timePosition>
                        </gml:TimeInstant>
                    </gml:begin>
                    <gml:end>
                        <gml:TimeInstant>
                            <gml:timePosition>0</gml:timePosition>
                        </gml:TimeInstant>
                    </gml:end>
                </gml:TimePeriod>
            </gml:validTime>
            <gpml:reconstructionPlateId>
                <gpml:ConstantValue>
                    <gpml:value>248</gpml:value>
                    <gml:description></gml:description>
                    <gpml:valueType xmlns:gpml="http://www.gplates.org/gplates">gpml:plateId</gpml:valueType>
                </gpml:ConstantValue>
            </gpml:reconstructionPlateId>
            <gpml:geometryImportTime>
                <gml:TimeInstant>
                    <gml:timePosition gml:frame="http://gplates.org/TRS/flat">5</gml:timePosition>
                </gml:TimeInstant>
            </gpml:geometryImportTime>
            <gpml:reconstructionMethod>HalfStageRotationVersion3</gpml:reconstructionMethod>
            <gpml:leftPlate>699</gpml:leftPlate>
            <gpml:rightPlate>608</gpml:rightPlate>
            <gpml:conjugatePlateId>610</gpml:conjugatePlateId>
            <gpml:centerLineOf>
                <gpml:ConstantValue>
                    <gpml:value>
                        <gml:OrientableCurve gml:orientation="+">
                            <gml:baseCurve>
                                <gml:LineString>
                                    <gml:posList gml:dimension="2">27.246376788654221 139.54807761400323 22.849821395946741 142.82488298847511 20.438413413372778 144.38828173316958 20.219964869327526 144.55972259440631 20.26830719196867 144.67133455196739 19.463421046213274 145.16873655622854 19.563666765586849 145.35253251227249 19.067438575807298 145.5710838938906 18.467655566262273 145.81201340836375 18.386771449615559 145.65770403997129 17.38067645673264 145.93647339842738 17.227895286292416 145.76484033731694 15.030376096669759 145.0350989283539 13.192650186693497 144.089543027492 10.486254102356177 143.11874210828293 </gml:posList>
                                </gml:LineString>
                            </gml:baseCurve>
                        </gml:OrientableCurve>
                    </gpml:value>
                    <gml:description></gml:description>
                    <gpml:valueType xmlns:gml="http://www.opengis.net/gml">gml:OrientableCurve</gpml:valueType>
                </gpml:ConstantValue>
            </gpml:centerLineOf>
        </gpml:MidOceanRidge>
    </gml:featureMember>
    <gml:featureMember>
        <gpml:MidOceanRidge>
            <gpml:identity>GPlates-aaacdcca-fba4-4814-afb2-3aae8d3f161a</gpml:identity>
            <gpml:revision>GPlates-d0e896e7-f98a-4fca-913d-380db64b88bc</gpml:revision>
            <gml:name>Ridge f iso on  at 55.9Ma</gml:name>
            <gml:validTime>
                <gml:TimePeriod>
                    <gml:begin>
                        <gml:TimeInstant>
                            <gml:timePosition>0</gml:timePosition>
                        </gml:TimeInstant>
                    </gml:begin>
                    <gml:end>
                        <gml:TimeInstant>
                            <gml:timePosition>40</gml:timePosition>
                        </gml:TimeInstant>
                    </gml:end>
                </gml:TimePeriod>
            </gml:validTime>
            <gpml:reconstructionPlateId>
                <gpml:ConstantValue>
                    <gpml:value>245</gpml:value>
                    <gml:description></gml:description>
                    <gpml:valueType xmlns:gpml="http://www.gplates.org/gplates">gpml:plateId</gpml:valueType>
                </gpml:ConstantValue>
            </gpml:reconstructionPlateId>
            <gpml:conjugatePlateId>918</gpml:conjugatePlateId>
            <gpml:centerLineOf>
                <gpml:ConstantValue>
                    <gpml:value>
                        <gml:OrientableCurve>
                            <gml:baseCurve>
                                <gml:LineString>
                                    <gml:posList gml:dimension="2">55.296899999999951 -136.59899999999999 56.046799999999998 -148.00399999999999 56.242899999999992 -156.86199999999999 56.912300000000002 -167.006 54.552799999999962 -173.72800000000001 54.432299999999998 -178.65700000000001 54.098100000000017 -178.60499999999999 54.034799999999962 176.59100000000001 53.733699999999985 176.595 53.67799999999999 174.251 55.924300000000017 173.923 55.665000000000006 166.554 </gml:posList>
                                </gml:LineString>
                            </gml:baseCurve>
                        </gml:OrientableCurve>
                    </gpml:value>
                    <gml:description></gml:description>
                    <gpml:valueType xmlns:gml="http://www.opengis.net/gml">gml:OrientableCurve</gpml:valueType>
                </gpml:ConstantValue>
            </gpml:centerLineOf>
        </gpml:MidOceanRidge>
    </gml:featureMember>
    <gml:featureMember>
        <gpml:MidOceanRidge>
            <gpml:identity>GPlates-a2f16f7d-c13a-4c2b-98ed-5b69486766fb</gpml:identity>
            <gpml:revision>GPlates-3e2f0e9f-156a-4221-a030-8f8f51605cc0</gpml:revision>
            <gml:name>Ridge f iso on  at 67.7Ma</gml:name>
            <gml:validTime>
                <gml:TimePeriod>
                    <gml:begin>
                        <gml:TimeInstant>
                            <gml:timePosition>0</gml:timePosition>
                        </gml:TimeInstant>
                    </gml:begin>
                    <gml:end>
                        <gml:TimeInstant>
                            <gml:timePosition>56.100000000000001</gml:timePosition>
                        </gml:TimeInstant>
                    </gml:end>
                </gml:TimePeriod>
            </gml:validTime>
            <gpml:reconstructionPlateId>
                <gpml:ConstantValue>
                    <gpml:value>245</gpml:value>
                    <gml:description></gml:description>
                    <gpml:valueType xmlns:gpml="http://www.gplates.org/gplates">gpml:plateId</gpml:valueType>
                </gpml:ConstantValue>
            </gpml:reconstructionPlateId>
            <gpml:conjugatePlateId>918</gpml:conjugatePlateId>
            <gpml:centerLineOf>
                <gpml:ConstantValue>
                    <gpml:value>
                        <gml:OrientableCurve>
                            <gml:baseCurve>
                                <gml:LineString>
                                    <gml:posList gml:dimension="2">70.98190000000001 119.11 68.725099999999998 132.27100000000002 65.781399999999991 142.37200000000001 60.950400000000002 155.75399999999999 54.735199999999985 167.81 54.590200000000003 167.90199999999999 54.928699999999978 173.55100000000002 53.2455 173.83000000000004 53.354199999999977 176.255 53.625900000000001 176.19499999999999 53.643300000000004 178.09 53.779299999999985 -178.66499999999999 54.417299999999997 -178.74000000000001 54.542099999999998 -173.62 56.7791 -173.84800000000001 56.610499999999995 -160.78100000000001 56.411899999999974 -157.072 56.090999999999994 -153.63300000000001 56.1145 -151.37100000000001 </gml:posList>
                                </gml:LineString>
                            </gml:baseCurve>
                        </gml:OrientableCurve>
                    </gpml:value>
                    <gml:description></gml:description>
                    <gpml:valueType xmlns:gml="http://www.opengis.net/gml">gml:OrientableCurve</gpml:valueType>
                </gpml:ConstantValue>
            </gpml:centerLineOf>
        </gpml:MidOceanRidge>
    </gml:featureMember>
    <gml:featureMember>
        <gpml:MidOceanRidge>
            <gpml:identity>GPlates-4c5c5215-3b93-47b4-a942-ea5292d8cf68</gpml:identity>
            <gpml:revision>GPlates-bb75d930-ed32-49d7-a876-8956b7ebfdec</gpml:revision>
            <gml:name>Ridge from iso 5 at 10.9Ma on Antarctica Plate</gml:name>
            <gml:validTime>
                <gml:TimePeriod>
                    <gml:begin>
                        <gml:TimeInstant>
                            <gml:timePosition gml:frame="http://gplates.org/TRS/flat">10.9</gml:timePosition>
                        </gml:TimeInstant>
                    </gml:begin>
                    <gml:end>
                        <gml:TimeInstant>
                            <gml:timePosition gml:frame="http://gplates.org/TRS/flat">0.10000000000000001</gml:timePosition>
                        </gml:TimeInstant>
                    </gml:end>
                </gml:TimePeriod>
            </gml:validTime>
            <gpml:geometryImportTime>
                <gml:TimeInstant>
                    <gml:timePosition gml:frame="http://gplates.org/TRS/flat">10.9</gml:timePosition>
                </gml:TimeInstant>
            </gpml:geometryImportTime>
            <gpml:reconstructionMethod>HalfStageRotationVersion3</gpml:reconstructionMethod>
            <gpml:leftPlate>802</gpml:leftPlate>
            <gpml:rightPlate>911</gpml:rightPlate>
            <gpml:centerLineOf>
                <gpml:ConstantValue>
                    <gpml:value>
                        <gml:OrientableCurve gml:orientation="+">
                            <gml:baseCurve>
                                <gml:LineString>
                                    <gml:posList gml:dimension="2">-33.647212341784901 -118.84796245752928 -35.795196501429736 -108.34886703757144 -35.964687734896884 -105.52933458000666 -36.734335797120302 -99.323173024511448 -37.217077915504341 -99.286901894207247 -37.227432939726384 -97.896142796258758 -38.470796918478065 -97.880788724590232 -38.485144567992087 -97.021361028243462 -39.076326932531337 -97.019700513800345 -39.11819171391241 -96.125897400674219 -40.455662865989446 -96.04041766253853 -40.490690539083275 -97.084772067907721 -41.312136278738727 -97.007793026710658 -41.285335601583171 -95.416370918071848 -41.759012617905086 -95.323262998149815 -41.603350795463903 -92.390433654806699 -41.875427025490133 -92.384442555454413 -41.731859685540094 -90.287458641136482 -41.981592537020816 -90.247690630671457 -41.887799022308393 -88.877146614599454 -43.500756151691981 -88.672845833712287 -43.376058690188351 -87.484202613446485 -45.694450376857873 -87.126562316775946 -45.230550548622759 -83.635423679410181 -46.558518395323226 -83.333275730669641 -46.238581902651177 -80.69418557546841 -46.615297169503151 -80.560980321156919 -46.536272384089294 -80.027029857275352 -47.19145980328603 -79.806903242831851 -47.120540422170421 -79.383109636011937 -47.356586655626955 -79.303408657123171 -47.169452144723245 -77.184842408191201 -49.827229529645948 -76.708956460908695 -51.47235396218462 -75.707848249247363 -52.876515268484141 -74.652433927662756 -55.180316387808112 -69.408342934143619 </gml:posList>
                                </gml:LineString>
                            </gml:baseCurve>
                        </gml:OrientableCurve>
                    </gpml:value>
                    <gml:description></gml:description>
                    <gpml:valueType xmlns:gml="http://www.opengis.net/gml">gml:OrientableCurve</gpml:valueType>
                </gpml:ConstantValue>
            </gpml:centerLineOf>
        </gpml:MidOceanRidge>
    </gml:featureMember>
    <gml:featureMember>
        <gpml:MidOceanRidge>
            <gpml:identity>GPlates-5dfd10f6-0664-4c01-b23e-77b80993da63</gpml:identity>
            <gpml:revision>GPlates-93984d27-883b-416f-956b-1d3a72ea8ad1</gpml:revision>
            <gml:name>Ridge from iso A25 from NorthAmerica 55.9Ma</gml:name>
            <gml:validTime>
                <gml:TimePeriod>
                    <gml:begin>
                        <gml:TimeInstant>
                            <gml:timePosition gml:frame="http://gplates.org/TRS/flat">90</gml:timePosition>
                        </gml:TimeInstant>
                    </gml:begin>
                    <gml:end>
                        <gml:TimeInstant>
                            <gml:timePosition gml:frame="http://gplates.org/TRS/flat">56</gml:timePosition>
                        </gml:TimeInstant>
                    </gml:end>
                </gml:TimePeriod>
            </gml:validTime>
            <gpml:reconstructionPlateId>
                <gpml:ConstantValue>
                    <gpml:value>151</gpml:value>
                    <gml:description></gml:description>
                    <gpml:valueType xmlns:gpml="http://www.gplates.org/gplates">gpml:plateId</gpml:valueType>
                </gpml:ConstantValue>
            </gpml:reconstructionPlateId>
            <gpml:geometryImportTime>
                <gml:TimeInstant>
                    <gml:timePosition gml:frame="http://gplates.org/TRS/flat">90</gml:timePosition>
                </gml:TimeInstant>
            </gpml:geometryImportTime>
            <gpml:reconstructionMethod>HalfStageRotationVersion3</gpml:reconstructionMethod>
            <gpml:leftPlate>101</gpml:leftPlate>
            <gpml:rightPlate>714</gpml:rightPlate>
            <gpml:conjugatePlateId>714</gpml:conjugatePlateId>
            <gpml:centerLineOf>
                <gpml:ConstantValue>
                    <gpml:value>
                        <gml:OrientableCurve gml:orientation="+">
                            <gml:baseCurve>
                                <gml:LineString>
                                    <gml:posList gml:dimension="2">39.973377802980785 -43.649638031320762 38.673962896038006 -44.139103562326106 38.959197665742856 -45.890133673461712 38.181684904956938 -46.718139863558349 38.220128730348492 -47.009817190453809 37.292680505645379 -47.906872852525353 37.333764746705391 -48.170540169083857 36.674054157050456 -48.848852131200516 36.748301243116053 -49.191149464310385 35.326337266667991 -50.434437093745444 35.474982035120235 -51.114525116905021 34.864707466373993 -51.705448879520553 35.074201908362056 -52.601369484747423 34.009846473064776 -53.406585954438135 34.146191885079261 -54.080322398495248 32.845563614857788 -55.120914928020532 32.87640493054861 -55.312964700518066 32.199011469973634 -55.812942149635248 32.217894944229982 -56.012208700676993 31.89103177586594 -56.236037938859219 31.982195375138975 -56.654172261022644 31.615440637960457 -56.900545811348678 31.633848495334362 -57.04330083838429 27.279225382723368 -59.876966944825604 27.470575450620835 -60.540795074861649 26.551071893406817 -60.936931243768313 26.122376804301041 -59.540087250048195 25.077926647656977 -59.950409664313739 25.092216443425738 -60.156401577522885 23.565693996384528 -60.756354553244243 23.590160126798761 -60.952728865622994 22.884506459321855 -61.197405904163283 22.825732601736494 -61.011008350217431 17.796017995209628 -62.632952175573948 17.644977081326967 -60.892840290377173 16.667538129513943 -61.142090875802594 15.402420854899487 -61.324734219991235 15.272224525804885 -59.952587097162443 13.854806956171428 -60.133291408973832 </gml:posList>
                                </gml:LineString>
                            </gml:baseCurve>
                        </gml:OrientableCurve>
                    </gpml:value>
                    <gml:description></gml:description>
                    <gpml:valueType xmlns:gml="http://www.opengis.net/gml">gml:OrientableCurve</gpml:valueType>
                </gpml:ConstantValue>
            </gpml:centerLineOf>
        </gpml:MidOceanRidge>
    </gml:featureMember>
    <gml:featureMember>
        <gpml:MidOceanRidge>
            <gpml:identity>GPlates-33adc25a-7763-4e8c-9628-1ae130604f03</gpml:identity>
            <gpml:revision>GPlates-049e98aa-c814-452c-b657-b224949bfb24</gpml:revision>
            <gml:name>Ridge from iso A34 from Africa at 83.5Ma</gml:name>
            <gml:validTime>
                <gml:TimePeriod>
                    <gml:begin>
                        <gml:TimeInstant>
                            <gml:timePosition gml:frame="http://gplates.org/TRS/flat">85</gml:timePosition>
                        </gml:TimeInstant>
                    </gml:begin>
                    <gml:end>
                        <gml:TimeInstant>
                            <gml:timePosition gml:frame="http://gplates.org/TRS/flat">67.799999999999997</gml:timePosition>
                        </gml:TimeInstant>
                    </gml:end>
                </gml:TimePeriod>
            </gml:validTime>
            <gpml:geometryImportTime>
                <gml:TimeInstant>
                    <gml:timePosition gml:frame="http://gplates.org/TRS/flat">85</gml:timePosition>
                </gml:TimeInstant>
            </gpml:geometryImportTime>
            <gpml:reconstructionMethod>HalfStageRotationVersion3</gpml:reconstructionMethod>
            <gpml:leftPlate>701</gpml:leftPlate>
            <gpml:rightPlate>201</gpml:rightPlate>
            <gpml:centerLineOf>
                <gpml:ConstantValue>
                    <gpml:value>
                        <gml:OrientableCurve gml:orientation="+">
                            <gml:baseCurve>
                                <gml:LineString>
                                    <gml:posList gml:dimension="2">0.95160001371133207 3.2076942695559043 0.058780046597785553 1.6223459557894242 0.0038792399968691055 1.7950219982313944 -0.81655727820810753 2.1909314331562832 -1.7377503032586685 2.6791664711416194 -2.4743699839253575 3.0590653107572963 -3.0302292127080093 3.2633134583972399 -3.8069987837448207 1.5924077130239758 -6.1097870980337792 2.2094061930897193 -6.2230675497695334 1.9699385522567985 -8.0321828357045373 2.4185657581676643 -8.5556817838155936 1.1148010015878826 -12.453795813929867 2.9345482931552085 -15.19723718414056 4.2415855985015867 -16.660067518292763 4.9629705389794037 -16.576462869371493 5.1916199844589572 -17.379783498105624 5.5378403879875897 -17.752518076405547 4.7512317103501074 -18.876807850031007 4.8866779909930695 -19.174411480002462 4.2807778395938527 -21.627485293263071 4.9847397661543988 -22.414602824132558 2.9383408178649844 -23.231653328615405 3.4609074552736407 -22.498343307581269 5.5181699861468072 -24.128096987795374 6.2328187254929466 -24.622705612989719 5.0480093481627382 -25.510096309690471 5.1927943684817661 -26.37644076919787 4.4691726388446265 -26.644392694676512 4.5512675447681676 -26.877082602895129 4.015034921776838 -27.576334588190051 4.1425073081536041 -28.143729092430767 2.6395514445568931 -29.010196497661944 2.3854327177073205 -29.621558231165658 2.4807901366221912 -29.900412361516953 1.6731387633996668 -32.308457331432464 2.0551652713289053 -32.408982842778563 1.8589089193780064 -37.420852804285502 4.2995254027188494 -37.609787334411578 3.8700107198152129 -39.530950619521334 4.6229609551998685 -39.668910928615823 4.225255455098643 -41.841198124732109 4.885916069813061 -41.795993106455605 5.1248536330677252 -42.857108567592277 5.82694665342816 -43.489387523566677 7.1050854603172571 -43.007833489685915 8.7007869343221191 -42.829968044945367 9.3761702797085835 -43.109381495690648 11.650064590894999 -43.845448513778763 13.963285797670455 -44.834269969425755 16.034581049862986 -47.550397825188888 20.006727701782371 -48.569545033705126 21.434731842754598 </gml:posList>
                                </gml:LineString>
                            </gml:baseCurve>
                        </gml:OrientableCurve>
                    </gpml:value>
                    <gml:description></gml:description>
                    <gpml:valueType xmlns:gml="http://www.opengis.net/gml">gml:OrientableCurve</gpml:valueType>
                </gpml:ConstantValue>
            </gpml:centerLineOf>
        </gpml:MidOceanRidge>
    </gml:featureMember>
    <gml:featureMember>
        <gpml:MidOceanRidge>
            <gpml:identity>GPlates-ace26638-cb33-48c0-899e-b38a56cca27f</gpml:identity>
            <gpml:revision>GPlates-331b65de-2af2-4818-8a3b-f0286b9b3f31</gpml:revision>
            <gml:name>Ridge from iso A34 from Africa at 83.5Ma</gml:name>
            <gml:validTime>
                <gml:TimePeriod>
                    <gml:begin>
                        <gml:TimeInstant>
                            <gml:timePosition gml:frame="http://gplates.org/TRS/flat">85</gml:timePosition>
                        </gml:TimeInstant>
                    </gml:begin>
                    <gml:end>
                        <gml:TimeInstant>
                            <gml:timePosition gml:frame="http://gplates.org/TRS/flat">70.099999999999994</gml:timePosition>
                        </gml:TimeInstant>
                    </gml:end>
                </gml:TimePeriod>
            </gml:validTime>
            <gpml:geometryImportTime>
                <gml:TimeInstant>
                    <gml:timePosition gml:frame="http://gplates.org/TRS/flat">85</gml:timePosition>
                </gml:TimeInstant>
            </gpml:geometryImportTime>
            <gpml:reconstructionMethod>HalfStageRotationVersion3</gpml:reconstructionMethod>
            <gpml:leftPlate>201</gpml:leftPlate>
            <gpml:rightPlate>701</gpml:rightPlate>
            <gpml:centerLineOf>
                <gpml:ConstantValue>
                    <gpml:value>
                        <gml:OrientableCurve gml:orientation="+">
                            <gml:baseCurve>
                                <gml:LineString>
                                    <gml:posList gml:dimension="2">26.606460392769417 -73.840403318738765 25.011215070295552 -71.973089140745785 22.678854591850971 -69.742424686073036 20.722235927939696 -66.635732200628254 18.616231602433174 -63.664010446706868 16.75345441097971 -61.111712916804038 15.721103996373184 -59.514148187332779 14.904586416488 -58.27220976177405 14.290339967976552 -57.414895629664798 14.015131576290822 -56.77433376906793 13.486635016145641 -57.048920566884817 12.39044711290193 -54.433958622757487 11.888631750500766 -54.520952369945 11.846318318182227 -54.3112918996639 11.269088064628757 -54.384929571566381 11.228798635957341 -54.191897698139833 10.667591427249549 -54.261754750507976 10.565330196085689 -53.7686882245753 9.9738771904777828 -53.828198468462354 9.6328287854892771 -51.94479545050099 9.1958126306692147 -51.989248755024732 9.0166119184880191 -50.656556708264866 8.7536482472471366 -50.67888261458485 8.6349833566416816 -49.904374000777736 8.2217975123499958 -49.944747495590029 8.1155115801585271 -49.262788791687271 7.7248992311541533 -49.303365464969886 7.4775274808748922 -47.586092664045296 6.9926433153364975 -47.633769507863036 6.986713006837995 -47.552983593919471 6.4757348470342162 -47.585291295176148 6.4406408494397338 -47.089722026117215 4.8518314607825737 -47.205710208224531 4.5839901561055809 -45.328009941200897 2.1864847316512286 -45.442896811786802 2.100741681711078 -44.741534555562446 1.2521912458464239 -44.739771427348501 1.1359096357879179 -41.300311394437074 0.45768381287012722 -41.204283768060193 0.39152194705823923 -39.931315672507047 -1.7771819880950459 -39.704979695126099 -1.7503320529535618 -38.973726928959991 -1.7218265698258515 -38.684500246185159 -1.6257402191385582 -37.590930332660498 -1.5408182895829525 -36.633210728555682 -1.4103996036551105 -35.868271366860384 -1.2847848647947955 -35.004616054519325 -1.1355278298711404 -33.85367181695058 -1.0199169686176635 -33.10230152269564 -0.88239762602513172 -32.298943964816573 -0.75411709530459914 -31.619156555815543 -1.9820897919506821 -31.423387646862846 -1.9786141853909225 -31.185654006621498 -2.6230118442438117 -31.074985444481662 -2.6003330349679925 -30.795054201166423 -3.1912886138448191 -30.652519189063156 -2.6376312780396702 -28.398978607139654 -5.4985804013075175 -27.690389427377227 </gml:posList>
                                </gml:LineString>
                            </gml:baseCurve>
                        </gml:OrientableCurve>
                    </gpml:value>
                    <gml:description></gml:description>
                    <gpml:valueType xmlns:gml="http://www.opengis.net/gml">gml:OrientableCurve</gpml:valueType>
                </gpml:ConstantValue>
            </gpml:centerLineOf>
        </gpml:MidOceanRidge>
    </gml:featureMember>
    <gml:featureMember>
        <gpml:MidOceanRidge>
            <gpml:identity>GPlates-d538d0c6-12cb-4aad-8f30-c5845c67138c</gpml:identity>
            <gpml:revision>GPlates-4bb0fc14-d153-47f8-83dd-6a55b0d7a534</gpml:revision>
            <gml:name>Ridge from iso A5 from NorthAmerica 10.9Ma</gml:name>
            <gml:validTime>
                <gml:TimePeriod>
                    <gml:begin>
                        <gml:TimeInstant>
                            <gml:timePosition>15</gml:timePosition>
                        </gml:TimeInstant>
                    </gml:begin>
                    <gml:end>
                        <gml:TimeInstant>
                            <gml:timePosition>http://gplates.org/times/distantFuture</gml:timePosition>
                        </gml:TimeInstant>
                    </gml:end>
                </gml:TimePeriod>
            </gml:validTime>
            <gpml:geometryImportTime>
                <gml:TimeInstant>
                    <gml:timePosition gml:frame="http://gplates.org/TRS/flat">15</gml:timePosition>
                </gml:TimeInstant>
            </gpml:geometryImportTime>
            <gpml:reconstructionMethod>HalfStageRotationVersion3</gpml:reconstructionMethod>
            <gpml:leftPlate>701</gpml:leftPlate>
            <gpml:rightPlate>101</gpml:rightPlate>
            <gpml:centerLineOf>
                <gpml:ConstantValue>
                    <gpml:value>
                        <gml:OrientableCurve gml:orientation="+">
                            <gml:baseCurve>
                                <gml:LineString>
                                    <gml:posList gml:dimension="2">45.304246499925682 -26.64530771093467 43.887458787857419 -27.078724400304381 43.728212525905846 -27.14855003692869 43.763519350118536 -27.433563794580969 43.015962629353943 -27.649417668615655 42.734339252852337 -27.65527256809213 42.389727756096796 -27.686439258271779 42.21696456235842 -27.646307823885827 41.987185216171873 -27.610703103116393 41.740165242757406 -27.644619502739189 41.513622069438092 -27.685349605150403 41.24782254206167 -27.800357460588806 41.091848247969772 -27.850507957438413 40.930508801617925 -27.861486129666279 40.87934526848889 -27.676698637622447 40.557115875612439 -27.771188713719351 40.357691957722302 -27.806561159728208 40.36537552378288 -28.015105408918981 39.010517417400067 -28.145056452942566 39.036681286097043 -28.331717764741111 38.352145567406907 -28.664979396352738 37.999690622837115 -28.828762501624492 37.994310437603069 -28.971821331735235 37.246198209823902 -29.363343467948834 37.27370897880602 -29.692929606478366 36.936325595632958 -29.808674130962018 37.172356473626749 -31.005556849726222 36.772010351953767 -31.144861616878938 36.78950175058754 -31.30548193964707 36.374942022248092 -31.418449638084137 36.381470013467151 -31.504880288112265 36.095409975646568 -31.650789079411542 36.13794681144023 -31.895346151494898 35.887137795874864 -32.058686816694632 35.250129515440101 -32.319016243759052 35.304761444915869 -32.667986241874779 34.648575825568813 -32.925244046287311 34.881324836931448 -34.187727426500217 34.272682335300289 -34.372782259314818 34.370074342244671 -34.966507307900059 33.740037739377087 -35.153864485268883 33.806473352493455 -35.495807878545236 33.126684103971549 -35.8128326037439 33.132109998297018 -35.87555104787802 33.39046470105076 -37.445104523316267 32.754915847969166 -37.844313136248154 32.711482471516454 -37.665433588255958 30.818506902546083 -39.061125032867203 30.840750978253684 -39.204263130184266 30.432317086972017 -39.500996541142435 30.447096759793109 -39.631850398624465 29.637295930771604 -40.252084567973284 29.697790282868144 -40.676922329347072 29.065158006568819 -40.946581955850064 29.092484834482732 -41.107699229217552 28.429187065190348 -41.454522011985397 28.483412881839193 -41.752338250896784 25.643027593010824 -42.878513118238352 25.644343510389806 -42.964399040516703 24.831474346403045 -43.325684627327874 24.88763951856571 -43.677364092028796 24.182872225631073 -43.951739416862381 24.242238421395559 -44.263438945604598 23.541342305118711 -44.509669738463892 23.262583487691657 -43.271935407308746 22.254145436577616 -43.336187655821369 22.25266675594154 -43.37360294257487 21.456124550857272 -43.440416897628339 21.505169059610392 -43.755576951193667 20.314690359667139 -44.036100764608634 20.238123727688976 -43.727627708738829 19.424835157308578 -43.915371437164943 19.433358858526766 -43.952621202249787 18.541415784294308 -44.070664582436621 17.996296644881962 -44.227360250512262 18.010326626731423 -44.311645461327089 17.240542867365324 -44.50222014883159 17.225247836971707 -44.44967369270573 15.143437264192293 -44.907486922796274 14.931433550555264 -43.98948634878429 13.659714291156341 -44.344706018375611 13.562085030655391 -43.827647993529091 12.89997495043575 -44.007770178260664 12.697580197809298 -42.951003303300588 </gml:posList>
                                </gml:LineString>
                            </gml:baseCurve>
                        </gml:OrientableCurve>
                    </gpml:value>
                    <gml:description></gml:description>
                    <gpml:valueType xmlns:gml="http://www.opengis.net/gml">gml:OrientableCurve</gpml:valueType>
                </gpml:ConstantValue>
            </gpml:centerLineOf>
        </gpml:MidOceanRidge>
    </gml:featureMember>
    <gml:featureMember>
        <gpml:MidOceanRidge>
            <gpml:identity>GPlates-7a1e6b17-c1ae-44f8-8f8d-9a3af781d71b</gpml:identity>
            <gpml:revision>GPlates-756159c6-6e98-4bc7-a463-6c14b5aa2180</gpml:revision>
            <gml:name>Ridge from iso A5 on ARB at 10.9Ma</gml:name>
            <gml:validTime>
                <gml:TimePeriod>
                    <gml:begin>
                        <gml:TimeInstant>
                            <gml:timePosition>15</gml:timePosition>
                        </gml:TimeInstant>
                    </gml:begin>
                    <gml:end>
                        <gml:TimeInstant>
                            <gml:timePosition>5.0999999999999996</gml:timePosition>
                        </gml:TimeInstant>
                    </gml:end>
                </gml:TimePeriod>
            </gml:validTime>
            <gpml:geometryImportTime>
                <gml:TimeInstant>
                    <gml:timePosition gml:frame="http://gplates.org/TRS/flat">15</gml:timePosition>
                </gml:TimeInstant>
            </gpml:geometryImportTime>
            <gpml:reconstructionMethod>HalfStageRotationVersion3</gpml:reconstructionMethod>
            <gpml:leftPlate>509</gpml:leftPlate>
            <gpml:rightPlate>709</gpml:rightPlate>
            <gpml:centerLineOf>
                <gpml:ConstantValue>
                    <gpml:value>
                        <gml:OrientableCurve gml:orientation="+">
                            <gml:baseCurve>
                                <gml:LineString>
                                    <gml:posList gml:dimension="2">13.125463547703033 63.038644003016039 14.411208346357697 60.047418862305499 15.007833083458371 58.913757757975411 15.777135003981357 59.289763630159854 16.214810046906969 58.055226161048985 16.7493920951887 58.239826882371212 17.107345139023799 56.478320850047453 16.630809671665762 56.170071056385531 16.758619852886657 55.832055525865279 16.36411678876636 55.630374731424027 16.454686503670487 55.285242971043658 16.317201211020677 55.211349941846215 16.539850172175779 53.393731203927778 16.007265284216452 52.66368127973351 15.309845047261 51.057100324362281 14.413939249139929 48.965871616408727 13.261242308435158 46.030685503370492 12.573541089941576 43.968355732818658 11.085727420953342 40.213531112766454 </gml:posList>
                                </gml:LineString>
                            </gml:baseCurve>
                        </gml:OrientableCurve>
                    </gpml:value>
                    <gml:description></gml:description>
                    <gpml:valueType xmlns:gml="http://www.opengis.net/gml">gml:OrientableCurve</gpml:valueType>
                </gpml:ConstantValue>
            </gpml:centerLineOf>
        </gpml:MidOceanRidge>
    </gml:featureMember>
    <gml:featureMember>
        <gpml:MidOceanRidge>
            <gpml:identity>GPlates-8233db8b-be38-4b02-9eb2-2221803959e2</gpml:identity>
            <gpml:revision>GPlates-e8d40caf-acc8-49d6-9349-a4ab975a1c89</gpml:revision>
            <gml:name>Ridge from iso at 126.7Ma on Madagascar Plate</gml:name>
            <gml:validTime>
                <gml:TimePeriod>
                    <gml:begin>
                        <gml:TimeInstant>
                            <gml:timePosition gml:frame="http://gplates.org/TRS/flat">140.40000000000001</gml:timePosition>
                        </gml:TimeInstant>
                    </gml:begin>
                    <gml:end>
                        <gml:TimeInstant>
                            <gml:timePosition gml:frame="http://gplates.org/TRS/flat">120.09999999999999</gml:timePosition>
                        </gml:TimeInstant>
                    </gml:end>
                </gml:TimePeriod>
            </gml:validTime>
            <gpml:geometryImportTime>
                <gml:TimeInstant>
                    <gml:timePosition gml:frame="http://gplates.org/TRS/flat">140.40000000000001</gml:timePosition>
                </gml:TimeInstant>
            </gpml:geometryImportTime>
            <gpml:reconstructionMethod>HalfStageRotationVersion3</gpml:reconstructionMethod>
            <gpml:leftPlate>701</gpml:leftPlate>
            <gpml:rightPlate>702</gpml:rightPlate>
            <gpml:centerLineOf>
                <gpml:ConstantValue>
                    <gpml:value>
                        <gml:OrientableCurve gml:orientation="+">
                            <gml:baseCurve>
                                <gml:LineString>
                                    <gml:posList gml:dimension="2">36.146379451952804 69.018032849020528 28.730826382413937 67.077480903338241 18.50607986308237 64.361164834462798 19.123214955622526 61.527985435492234 16.49424999360253 61.144395162207424 12.16976803603217 58.097042943637057 11.478563960506492 55.235727878032961 8.4268382826270933 55.604387098038089 8.0695174195917847 53.890841410897153 7.8375615524928479 53.123125008395014 7.2380528062255918 53.210432015662256 7.0020580181102208 52.346987698640589 6.2997789210431048 52.463938833082246 6.0375236885901256 51.519898281824148 5.6875987595333033 51.555728648792552 5.3850222395864984 50.059790413481863 3.5203976857677484 50.042778138934686 -0.55730374982922815 49.93205952000897 </gml:posList>
                                </gml:LineString>
                            </gml:baseCurve>
                        </gml:OrientableCurve>
                    </gpml:value>
                    <gml:description></gml:description>
                    <gpml:valueType xmlns:gml="http://www.opengis.net/gml">gml:OrientableCurve</gpml:valueType>
                </gpml:ConstantValue>
            </gpml:centerLineOf>
        </gpml:MidOceanRidge>
    </gml:featureMember>
    <gml:featureMember>
        <gpml:MidOceanRidge>
            <gpml:identity>GPlates-c26eb949-1910-4b6f-a637-c20e03dbb570</gpml:identity>
            <gpml:revision>GPlates-c36d8bec-9198-49c1-bb96-b7b8eb99ae75</gpml:revision>
            <gml:name>Ridge from iso at 126.7Ma on Madagascar Plate</gml:name>
            <gml:validTime>
                <gml:TimePeriod>
                    <gml:begin>
                        <gml:TimeInstant>
                            <gml:timePosition gml:frame="http://gplates.org/TRS/flat">143.40000000000001</gml:timePosition>
                        </gml:TimeInstant>
                    </gml:begin>
                    <gml:end>
                        <gml:TimeInstant>
                            <gml:timePosition gml:frame="http://gplates.org/TRS/flat">130.90000000000001</gml:timePosition>
                        </gml:TimeInstant>
                    </gml:end>
                </gml:TimePeriod>
            </gml:validTime>
            <gpml:geometryImportTime>
                <gml:TimeInstant>
                    <gml:timePosition gml:frame="http://gplates.org/TRS/flat">143.40000000000001</gml:timePosition>
                </gml:TimeInstant>
            </gpml:geometryImportTime>
            <gpml:reconstructionMethod>HalfStageRotationVersion3</gpml:reconstructionMethod>
            <gpml:leftPlate>701</gpml:leftPlate>
            <gpml:rightPlate>702</gpml:rightPlate>
            <gpml:centerLineOf>
                <gpml:ConstantValue>
                    <gpml:value>
                        <gml:OrientableCurve gml:orientation="+">
                            <gml:baseCurve>
                                <gml:LineString>
                                    <gml:posList gml:dimension="2">0.70170006956990061 51.644576145080606 0.68833700938958131 50.302065849456817 0.37292951132979901 46.201421468084476 -2.3081191982107887 46.40651137839626 -2.5691835018068452 43.694128277745193 -4.2870978882440598 43.701944486013019 -4.3660677727723707 41.424298130108077 -11.690234310360047 41.694657510311167 -14.115285846254574 41.600675427953206 -21.489575563177379 42.170102485465556 </gml:posList>
                                </gml:LineString>
                            </gml:baseCurve>
                        </gml:OrientableCurve>
                    </gpml:value>
                    <gml:description></gml:description>
                    <gpml:valueType xmlns:gml="http://www.opengis.net/gml">gml:OrientableCurve</gpml:valueType>
                </gpml:ConstantValue>
            </gpml:centerLineOf>
        </gpml:MidOceanRidge>
    </gml:featureMember>
    <gml:featureMember>
        <gpml:MidOceanRidge>
            <gpml:identity>GPlates-fcfc8da9-3418-4586-bec4-35204d7eed49</gpml:identity>
            <gpml:revision>GPlates-28d7a5c6-e223-4506-a185-98c4a245ea70</gpml:revision>
            <gml:name>Ridge from iso cg04 from Antarctica at 99.0Ma</gml:name>
            <gml:validTime>
                <gml:TimePeriod>
                    <gml:begin>
                        <gml:TimeInstant>
                            <gml:timePosition>105</gml:timePosition>
                        </gml:TimeInstant>
                    </gml:begin>
                    <gml:end>
                        <gml:TimeInstant>
                            <gml:timePosition>85.099999999999994</gml:timePosition>
                        </gml:TimeInstant>
                    </gml:end>
                </gml:TimePeriod>
            </gml:validTime>
            <gpml:geometryImportTime>
                <gml:TimeInstant>
                    <gml:timePosition gml:frame="http://gplates.org/TRS/flat">105</gml:timePosition>
                </gml:TimeInstant>
            </gpml:geometryImportTime>
            <gpml:reconstructionMethod>HalfStageRotationVersion3</gpml:reconstructionMethod>
            <gpml:leftPlate>802</gpml:leftPlate>
            <gpml:rightPlate>701</gpml:rightPlate>
            <gpml:centerLineOf>
                <gpml:ConstantValue>
                    <gpml:value>
                        <gml:OrientableCurve gml:orientation="+">
                            <gml:baseCurve>
                                <gml:LineString>
                                    <gml:posList gml:dimension="2">-62.171973875239431 -11.877529955844865 -62.246146276118303 -8.5993664489075883 -61.708978839934346 2.0068834567569782 -64.16060678713427 7.7524635319626984 -62.281732941520502 11.331801888856356 -63.873902994931655 16.16164915125464 -62.320280084747814 18.184702593878018 -62.615889439955225 19.402802365759626 -61.559922760808114 20.554963623825245 -61.846242088496247 22.370504684773323 -59.9773536631103 23.91305737172377 -60.46751018302318 27.398112717243055 -57.885776404732987 28.978416339964756 -59.439634582991594 45.303654660375607 -58.666657795941255 47.13991783240035 </gml:posList>
                                </gml:LineString>
                            </gml:baseCurve>
                        </gml:OrientableCurve>
                    </gpml:value>
                    <gml:description></gml:description>
                    <gpml:valueType xmlns:gml="http://www.opengis.net/gml">gml:OrientableCurve</gpml:valueType>
                </gpml:ConstantValue>
            </gpml:centerLineOf>
        </gpml:MidOceanRidge>
    </gml:featureMember>
    <gml:featureMember>
        <gpml:MidOceanRidge>
            <gpml:identity>GPlates-66d055a1-6885-4ab1-a277-84af40b4bae7</gpml:identity>
            <gpml:revision>GPlates-74b4b140-7236-48c2-8881-65fc5322a0e0</gpml:revision>
            <gml:name>Ridge from iso from ANT at 67.7Ma</gml:name>
            <gml:validTime>
                <gml:TimePeriod>
                    <gml:begin>
                        <gml:TimeInstant>
                            <gml:timePosition gml:frame="http://gplates.org/TRS/flat">67.700000000000003</gml:timePosition>
                        </gml:TimeInstant>
                    </gml:begin>
                    <gml:end>
                        <gml:TimeInstant>
                            <gml:timePosition gml:frame="http://gplates.org/TRS/flat">56</gml:timePosition>
                        </gml:TimeInstant>
                    </gml:end>
                </gml:TimePeriod>
            </gml:validTime>
            <gpml:geometryImportTime>
                <gml:TimeInstant>
                    <gml:timePosition gml:frame="http://gplates.org/TRS/flat">67.700000000000003</gml:timePosition>
                </gml:TimeInstant>
            </gpml:geometryImportTime>
            <gpml:reconstructionMethod>HalfStageRotationVersion3</gpml:reconstructionMethod>
            <gpml:leftPlate>201</gpml:leftPlate>
            <gpml:rightPlate>802</gpml:rightPlate>
            <gpml:centerLineOf>
                <gpml:ConstantValue>
                    <gpml:value>
                        <gml:OrientableCurve gml:orientation="+">
                            <gml:baseCurve>
                                <gml:LineString>
                                    <gml:posList gml:dimension="2">-56.07420980411073 -16.805837609492485 -54.975550966277986 -21.608268010637968 -56.06864335434922 -24.372650702575278 -55.721658926556927 -25.344149357537905 -56.740664139930701 -27.896128594093259 -57.464172959902378 -29.6153958238861 -57.954247902570032 -31.02704854654047 -58.634746088114305 -33.122736608022798 -57.991267784013857 -34.517016765657104 -58.854965007689323 -36.949740473000794 -58.128456824133117 -38.652401432905521 -59.749663272500044 -44.821271564144567 -60.583763124887241 -50.033519112553677 -61.019153073347795 -53.643229759851415 -61.197936416510011 -54.978733807108483 -61.36314902643327 -57.185999101419952 -61.382320306509115 -60.737454683304179 -58.764967251278712 -72.292397187809499 -55.491270245173766 -81.04308108835184 </gml:posList>
                                </gml:LineString>
                            </gml:baseCurve>
                        </gml:OrientableCurve>
                    </gpml:value>
                    <gml:description></gml:description>
                    <gpml:valueType xmlns:gml="http://www.opengis.net/gml">gml:OrientableCurve</gpml:valueType>
                </gpml:ConstantValue>
            </gpml:centerLineOf>
        </gpml:MidOceanRidge>
    </gml:featureMember>
    <gml:featureMember>
        <gpml:MidOceanRidge>
            <gpml:identity>GPlates-e4aff378-c195-4179-b153-a6edbfa3bb19</gpml:identity>
            <gpml:revision>GPlates-e7726471-301d-4a35-ae5c-3600d6e680c2</gpml:revision>
            <gml:name>Ridge from iso from ANT at 83.5Ma</gml:name>
            <gml:validTime>
                <gml:TimePeriod>
                    <gml:begin>
                        <gml:TimeInstant>
                            <gml:timePosition gml:frame="http://gplates.org/TRS/flat">85</gml:timePosition>
                        </gml:TimeInstant>
                    </gml:begin>
                    <gml:end>
                        <gml:TimeInstant>
                            <gml:timePosition gml:frame="http://gplates.org/TRS/flat">67.900000000000006</gml:timePosition>
                        </gml:TimeInstant>
                    </gml:end>
                </gml:TimePeriod>
            </gml:validTime>
            <gpml:geometryImportTime>
                <gml:TimeInstant>
                    <gml:timePosition gml:frame="http://gplates.org/TRS/flat">85</gml:timePosition>
                </gml:TimeInstant>
            </gpml:geometryImportTime>
            <gpml:reconstructionMethod>HalfStageRotationVersion3</gpml:reconstructionMethod>
            <gpml:leftPlate>201</gpml:leftPlate>
            <gpml:rightPlate>802</gpml:rightPlate>
            <gpml:centerLineOf>
                <gpml:ConstantValue>
                    <gpml:value>
                        <gml:OrientableCurve gml:orientation="+">
                            <gml:baseCurve>
                                <gml:LineString>
                                    <gml:posList gml:dimension="2">-50.446416959931909 -18.250083388855877 -51.806757015353327 -19.900751069757529 -52.515159495812597 -20.974566470461873 -53.820885643330357 -24.108148511394912 -54.476920124096338 -25.882877725178687 -54.425175670275472 -26.024781433581918 -54.775783683019526 -27.069061257881586 -54.54384096810702 -27.378276977755654 -55.479212904247085 -30.276357596893899 -56.096063027846903 -32.310448070821266 -56.558495610781428 -31.710712292299391 -58.254247017375221 -35.897242998734356 -57.227021600057569 -37.856872059184603 -57.901758136359007 -39.820683968075166 -57.769577627773877 -40.064951631286654 -58.278307681554104 -42.276976337776219 -58.685455145925125 -44.043825316384023 -58.596880854790442 -44.150853635857175 -59.175247528629392 -47.245323224423167 -59.564958202742268 -49.580450550733786 -59.75542896818807 -49.431173957739702 -60.123076837969073 -51.606582291886546 -60.471857455506488 -54.268058140199436 -60.716255070864392 -56.091034140849295 -60.616425476224904 -56.189779965488121 -61.038378078167199 -60.588794659815036 -60.844638762305181 -60.68309478630669 -60.964150509670667 -61.780455256630219 -61.605064742136413 -67.508454589826783 -61.905590138036224 -76.264424720882261 -62.057041465915738 -83.722430768110144 </gml:posList>
                                </gml:LineString>
                            </gml:baseCurve>
                        </gml:OrientableCurve>
                    </gpml:value>
                    <gml:description></gml:description>
                    <gpml:valueType xmlns:gml="http://www.opengis.net/gml">gml:OrientableCurve</gpml:valueType>
                </gpml:ConstantValue>
            </gpml:centerLineOf>
        </gpml:MidOceanRidge>
    </gml:featureMember>
    <gml:featureMember>
        <gpml:MidOceanRidge>
            <gpml:identity>GPlates-1fe9dae9-3932-4f9e-838a-f3db2e136994</gpml:identity>
            <gpml:revision>GPlates-e17aa6d2-8a8d-44bc-8ca1-42d2c1b63425</gpml:revision>
            <gml:name>Ridge from iso M0 from Africa at 120.4Ma</gml:name>
            <gml:validTime>
                <gml:TimePeriod>
                    <gml:begin>
                        <gml:TimeInstant>
                            <gml:timePosition>140</gml:timePosition>
                        </gml:TimeInstant>
                    </gml:begin>
                    <gml:end>
                        <gml:TimeInstant>
                            <gml:timePosition>85.099999999999994</gml:timePosition>
                        </gml:TimeInstant>
                    </gml:end>
                </gml:TimePeriod>
            </gml:validTime>
            <gpml:geometryImportTime>
                <gml:TimeInstant>
                    <gml:timePosition gml:frame="http://gplates.org/TRS/flat">140</gml:timePosition>
                </gml:TimeInstant>
            </gpml:geometryImportTime>
            <gpml:reconstructionMethod>HalfStageRotationVersion3</gpml:reconstructionMethod>
            <gpml:leftPlate>701</gpml:leftPlate>
            <gpml:rightPlate>201</gpml:rightPlate>
            <gpml:centerLineOf>
                <gpml:ConstantValue>
                    <gpml:value>
                        <gml:OrientableCurve gml:orientation="+">
                            <gml:baseCurve>
                                <gml:LineString>
                                    <gml:posList gml:dimension="2">-37.736416704063437 19.202586412013904 -38.64530061770887 20.611012136074955 -35.556730671949623 24.418640353271954 -36.36226550051726 26.995698318220839 -37.650330972179717 31.014296826123317 -38.642797710319613 35.706698194760044 </gml:posList>
                                </gml:LineString>
                            </gml:baseCurve>
                        </gml:OrientableCurve>
                    </gpml:value>
                    <gml:description></gml:description>
                    <gpml:valueType xmlns:gml="http://www.opengis.net/gml">gml:OrientableCurve</gpml:valueType>
                </gpml:ConstantValue>
            </gpml:centerLineOf>
        </gpml:MidOceanRidge>
    </gml:featureMember>
    <gml:featureMember>
        <gpml:MidOceanRidge>
            <gpml:identity>GPlates-16c1bb91-1eea-4481-9013-7ab9eb26e788</gpml:identity>
            <gpml:revision>GPlates-ca100f15-4e46-4d18-a289-42ce530f8681</gpml:revision>
            <gml:name>Ridge from iso M0 from Antarctica at 120.6Ma</gml:name>
            <gml:validTime>
                <gml:TimePeriod>
                    <gml:begin>
                        <gml:TimeInstant>
                            <gml:timePosition gml:frame="http://gplates.org/TRS/flat">120.59999999999999</gml:timePosition>
                        </gml:TimeInstant>
                    </gml:begin>
                    <gml:end>
                        <gml:TimeInstant>
                            <gml:timePosition gml:frame="http://gplates.org/TRS/flat">105.09999999999999</gml:timePosition>
                        </gml:TimeInstant>
                    </gml:end>
                </gml:TimePeriod>
            </gml:validTime>
            <gpml:geometryImportTime>
                <gml:TimeInstant>
                    <gml:timePosition gml:frame="http://gplates.org/TRS/flat">120.59999999999999</gml:timePosition>
                </gml:TimeInstant>
            </gpml:geometryImportTime>
            <gpml:reconstructionMethod>HalfStageRotationVersion3</gpml:reconstructionMethod>
            <gpml:leftPlate>802</gpml:leftPlate>
            <gpml:rightPlate>701</gpml:rightPlate>
            <gpml:centerLineOf>
                <gpml:ConstantValue>
                    <gpml:value>
                        <gml:OrientableCurve gml:orientation="+">
                            <gml:baseCurve>
                                <gml:LineString>
                                    <gml:posList gml:dimension="2">-62.291973883703996 47.093823928810096 -61.878825831447635 43.784303097841935 -62.681536563611409 43.335213495144622 -62.649831518121516 42.736345513682174 -63.370461014856694 42.284173624939683 -63.297778946972855 41.004101341043025 -65.126922365694298 39.951899072618104 -64.12401332827713 32.187193826778724 -62.813702481509914 33.045881648115696 -62.363580059275243 30.208356823122791 -64.253357610775964 28.637630489488792 -62.626397177681 21.104340803440323 -65.29551917253886 17.380194834296361 -62.669461717557525 9.1662607761485386 -61.872603495858186 7.1124663662645373 </gml:posList>
                                </gml:LineString>
                            </gml:baseCurve>
                        </gml:OrientableCurve>
                    </gpml:value>
                    <gml:description></gml:description>
                    <gpml:valueType xmlns:gml="http://www.opengis.net/gml">gml:OrientableCurve</gpml:valueType>
                </gpml:ConstantValue>
            </gpml:centerLineOf>
        </gpml:MidOceanRidge>
    </gml:featureMember>
    <gml:featureMember>
        <gpml:MidOceanRidge>
            <gpml:identity>GPlates-e1c5c01a-b558-4663-8e61-f25b52cd80c7</gpml:identity>
            <gpml:revision>GPlates-48308430-337d-4c90-a20e-c7310e63398c</gpml:revision>
            <gml:name>Ridge from iso M4 from NAM at 126.7Ma</gml:name>
            <gml:validTime>
                <gml:TimePeriod>
                    <gml:begin>
                        <gml:TimeInstant>
                            <gml:timePosition gml:frame="http://gplates.org/TRS/flat">150</gml:timePosition>
                        </gml:TimeInstant>
                    </gml:begin>
                    <gml:end>
                        <gml:TimeInstant>
                            <gml:timePosition gml:frame="http://gplates.org/TRS/flat">120.09999999999999</gml:timePosition>
                        </gml:TimeInstant>
                    </gml:end>
                </gml:TimePeriod>
            </gml:validTime>
            <gpml:geometryImportTime>
                <gml:TimeInstant>
                    <gml:timePosition gml:frame="http://gplates.org/TRS/flat">150</gml:timePosition>
                </gml:TimeInstant>
            </gpml:geometryImportTime>
            <gpml:reconstructionMethod>HalfStageRotationVersion3</gpml:reconstructionMethod>
            <gpml:leftPlate>280</gpml:leftPlate>
            <gpml:rightPlate>802</gpml:rightPlate>
            <gpml:centerLineOf>
                <gpml:ConstantValue>
                    <gpml:value>
                        <gml:OrientableCurve gml:orientation="+">
                            <gml:baseCurve>
                                <gml:LineString>
                                    <gml:posList gml:dimension="2">-56.06676382992179 -72.284401007851059 -55.879608856701509 -69.398466848914154 -55.579737426866593 -66.609196576589412 -55.338467252940376 -63.501604984016979 -55.240821301480565 -60.64118829856627 -55.20125557248948 -59.255442712471087 -54.695779688256998 -56.352033978466231 -53.716290087177725 -52.192882327133184 </gml:posList>
                                </gml:LineString>
                            </gml:baseCurve>
                        </gml:OrientableCurve>
                    </gpml:value>
                    <gml:description></gml:description>
                    <gpml:valueType xmlns:gml="http://www.opengis.net/gml">gml:OrientableCurve</gpml:valueType>
                </gpml:ConstantValue>
            </gpml:centerLineOf>
        </gpml:MidOceanRidge>
    </gml:featureMember>
    <gml:featureMember>
        <gpml:MidOceanRidge>
            <gpml:identity>GPlates-421d78fa-d087-4b92-ada5-5a3114d5dc36</gpml:identity>
            <gpml:revision>GPlates-eddf65b9-bfae-4019-a8e7-73ffb6e13979</gpml:revision>
            <gml:name>Ridges f iso on NAZ at 55.9Ma</gml:name>
            <gml:validTime>
                <gml:TimePeriod>
                    <gml:begin>
                        <gml:TimeInstant>
                            <gml:timePosition>0</gml:timePosition>
                        </gml:TimeInstant>
                    </gml:begin>
                    <gml:end>
                        <gml:TimeInstant>
                            <gml:timePosition>48.100000000000001</gml:timePosition>
                        </gml:TimeInstant>
                    </gml:end>
                </gml:TimePeriod>
            </gml:validTime>
            <gpml:reconstructionPlateId>
                <gpml:ConstantValue>
                    <gpml:value>243</gpml:value>
                    <gml:description></gml:description>
                    <gpml:valueType xmlns:gpml="http://www.gplates.org/gplates">gpml:plateId</gpml:valueType>
                </gpml:ConstantValue>
            </gpml:reconstructionPlateId>
            <gpml:conjugatePlateId>918</gpml:conjugatePlateId>
            <gpml:centerLineOf>
                <gpml:ConstantValue>
                    <gpml:value>
                        <gml:OrientableCurve>
                            <gml:baseCurve>
                                <gml:LineString>
                                    <gml:posList gml:dimension="2">51.160499999999978 -127.379 57.506399999999999 -119.67700000000001 62.283699999999996 -112.05 65.322599999999994 -105.578 67.413900000000012 -98.649600000000007 69.151899999999998 -89.3476 70.413300000000007 -77.977900000000005 70.8215 -71.125 69.818399999999997 -45.926099999999998 </gml:posList>
                                </gml:LineString>
                            </gml:baseCurve>
                        </gml:OrientableCurve>
                    </gpml:value>
                    <gml:description></gml:description>
                    <gpml:valueType xmlns:gml="http://www.opengis.net/gml">gml:OrientableCurve</gpml:valueType>
                </gpml:ConstantValue>
            </gpml:centerLineOf>
        </gpml:MidOceanRidge>
    </gml:featureMember>
    <gml:featureMember>
        <gpml:MidOceanRidge>
            <gpml:identity>GPlates-c1d25f4b-b2bd-457a-9839-7329284cbb47</gpml:identity>
            <gpml:revision>GPlates-7bd83fd6-63b0-4eb8-9a54-a4e9eae3ab26</gpml:revision>
            <gml:name>Agulhas Ridge Jump</gml:name>
            <gml:validTime>
                <gml:TimePeriod>
                    <gml:begin>
                        <gml:TimeInstant>
                            <gml:timePosition gml:frame="http://gplates.org/TRS/flat">83.5</gml:timePosition>
                        </gml:TimeInstant>
                    </gml:begin>
                    <gml:end>
                        <gml:TimeInstant>
                            <gml:timePosition gml:frame="http://gplates.org/TRS/flat">66.099999999999994</gml:timePosition>
                        </gml:TimeInstant>
                    </gml:end>
                </gml:TimePeriod>
            </gml:validTime>
            <gpml:geometryImportTime>
                <gml:TimeInstant>
                    <gml:timePosition gml:frame="http://gplates.org/TRS/flat">83.5</gml:timePosition>
                </gml:TimeInstant>
            </gpml:geometryImportTime>
            <gpml:reconstructionMethod>HalfStageRotationVersion3</gpml:reconstructionMethod>
            <gpml:leftPlate>701</gpml:leftPlate>
            <gpml:rightPlate>750</gpml:rightPlate>
            <gpml:centerLineOf>
                <gpml:ConstantValue>
                    <gpml:value>
                        <gml:OrientableCurve gml:orientation="+">
                            <gml:baseCurve>
                                <gml:LineString>
                                    <gml:posList gml:dimension="2">-30.018870392794177 20.358379007257341 -32.171032236356879 21.795225849384838 -33.874392030558006 22.983550854776848 -34.033905383705495 22.67226160144094 -34.882476700576831 23.224023748469669 -35.167680244277619 22.651154496542507 -36.545782460618589 23.697656727990267 -36.585540895758633 23.631346759925595 -36.897613171749491 24.163465071858756 -38.804551855517403 25.605493431282927 </gml:posList>
                                </gml:LineString>
                            </gml:baseCurve>
                        </gml:OrientableCurve>
                    </gpml:value>
                    <gml:description></gml:description>
                    <gpml:valueType xmlns:gml="http://www.opengis.net/gml">gml:OrientableCurve</gpml:valueType>
                </gpml:ConstantValue>
            </gpml:centerLineOf>
        </gpml:MidOceanRidge>
    </gml:featureMember>
    <gml:featureMember>
        <gpml:MidOceanRidge>
            <gpml:identity>GPlates-d1eb1503-f099-420b-9a24-bcad96433ffd</gpml:identity>
            <gpml:revision>GPlates-7977fe9b-9089-4294-bf95-d29f2ac474e5</gpml:revision>
            <gml:name>Arctic Amerasia Basin Ridge</gml:name>
            <gml:validTime>
                <gml:TimePeriod>
                    <gml:begin>
                        <gml:TimeInstant>
                            <gml:timePosition gml:frame="http://gplates.org/TRS/flat">132</gml:timePosition>
                        </gml:TimeInstant>
                    </gml:begin>
                    <gml:end>
                        <gml:TimeInstant>
                            <gml:timePosition gml:frame="http://gplates.org/TRS/flat">126.09999999999999</gml:timePosition>
                        </gml:TimeInstant>
                    </gml:end>
                </gml:TimePeriod>
            </gml:validTime>
            <gpml:reconstructionPlateId>
                <gpml:ConstantValue>
                    <gpml:value>0</gpml:value>
                    <gml:description></gml:description>
                    <gpml:valueType xmlns:gpml="http://www.gplates.org/gplates">gpml:plateId</gpml:valueType>
                </gpml:ConstantValue>
            </gpml:reconstructionPlateId>
            <gpml:geometryImportTime>
                <gml:TimeInstant>
                    <gml:timePosition gml:frame="http://gplates.org/TRS/flat">132</gml:timePosition>
                </gml:TimeInstant>
            </gpml:geometryImportTime>
            <gpml:reconstructionMethod>HalfStageRotationVersion3</gpml:reconstructionMethod>
            <gpml:leftPlate>101</gpml:leftPlate>
            <gpml:rightPlate>113</gpml:rightPlate>
            <gpml:centerLineOf>
                <gpml:ConstantValue>
                    <gpml:value>
                        <gml:OrientableCurve gml:orientation="+">
                            <gml:baseCurve>
                                <gml:LineString>
                                    <gml:posList gml:dimension="2">77.079235163186908 -140.7693731429984 78.697867693711189 -138.37189976837038 79.364455419819194 -135.66403089469691 80.010557147612829 -133.05907333241956 80.754599488536755 -130.62400854270214 83.134577335856619 -118.71657387107966 </gml:posList>
                                </gml:LineString>
                            </gml:baseCurve>
                        </gml:OrientableCurve>
                    </gpml:value>
                    <gml:description></gml:description>
                    <gpml:valueType xmlns:gml="http://www.opengis.net/gml">gml:OrientableCurve</gpml:valueType>
                </gpml:ConstantValue>
            </gpml:centerLineOf>
        </gpml:MidOceanRidge>
    </gml:featureMember>
    <gml:featureMember>
        <gpml:MidOceanRidge>
            <gpml:identity>GPlates-d761b426-6232-4ffa-a856-7cdd74bc318f</gpml:identity>
            <gpml:revision>GPlates-2c60077e-03e1-400e-8b91-ceb0c712c57e</gpml:revision>
            <gml:name>Arctic Amerasia Basin Ridge</gml:name>
            <gml:validTime>
                <gml:TimePeriod>
                    <gml:begin>
                        <gml:TimeInstant>
                            <gml:timePosition gml:frame="http://gplates.org/TRS/flat">139.59999999999999</gml:timePosition>
[truncated: 43,802,039 more chars]
